# Supplementary material for: Comparative Loss-of-Function Screens Reveal ABCE1 as an Essential Cellular Host Factor for Efficient Translation of Paramyxoviridae and Pneumoviridae
Source: mBio. 2019 May 14;10(3):e00826-19. doi: 10.1128/mBio.00826-19 (PMC6520455; doi:10.1128/mBio.00826-19)
Supplement: TABLE S1 [file mBio.00826-19-st001.xlsx]

## Sheet: Table S1
Gene	P value	Q value
DNAJC5B	1.37355e-05	0.222367
LIAS	3.77566e-05	0.222367
DCAF6	3.99952e-05	0.222367
YPEL4	5.82757e-05	0.222367
URGCP	6.74688e-05	0.222367
GOLGA8B	7.30516e-05	0.222367
ELF4	7.54348e-05	0.222367
CXorf36	8.65855e-05	0.222367
PODXL	0.000101256	0.222367
FAM83C	0.00010245	0.222367
CTU1	0.00011551	0.227922
SLC4A8	0.000141531	0.24748
FOXJ3	0.000148226	0.24748
MDH2	0.000169726	0.256058
LOC729126	0.000217802	0.256058
OASL	0.000220619	0.256058
CSNK1A1P1	0.000222346	0.256058
C8G	0.000223474	0.256058
WWOX	0.000230232	0.256058
FCGBP	0.000240161	0.256058
DFFB	0.000253012	0.256058
NOBOX	0.000272681	0.256058
DOK5	0.000272785	0.256058
TYK2	0.000284273	0.256058
NPR3	0.00031757	0.256058
MAGEE1	0.000319069	0.256058
DCDC1	0.000325196	0.256058
SKOR1	0.000335509	0.256058
NFYB	0.000342118	0.256058
MMP2	0.000362455	0.262236
RBM46	0.000406739	0.284783
SPDYE1	0.00042623	0.289104
MRPS28	0.000442239	0.290873
CDC34	0.000461097	0.290927
ADC	0.00046913	0.290927
RRP36	0.000497746	0.300099
ACP6	0.000530952	0.311468
FAM209B	0.000582761	0.330831
ZAK	0.000609237	0.330831
LOC646214	0.000638118	0.330831
PCDH20	0.000662159	0.330831
CLDND2	0.000680326	0.330831
NACA2	0.000700733	0.330831
LIG1	0.000709324	0.330831
UPP1	0.00071786	0.330831
CATSPER3	0.000746843	0.330831
LEAP2	0.000802682	0.330831
CBR1	0.00080378	0.330831
GLUD1P2	0.00080596	0.330831
DEPTOR	0.000821811	0.330831
LOC128192	0.000846644	0.330831
MAF	0.000873754	0.330831
TMEM116	0.000882809	0.330831
MTHFD1P1	0.000886934	0.330831
FOXL1	0.000901923	0.330831
HSPA6	0.000947247	0.330831
HSPA7	0.000947247	0.330831
ZNFX1	0.000955523	0.330831
NCOR1P1	0.000969672	0.330831
NCOR1P3	0.000969672	0.330831
MYSM1	0.000973725	0.330831
AGO2	0.000976001	0.330831
TNFAIP8	0.000990413	0.330831
EXTL3	0.0010181	0.330831
NCK1	0.00103117	0.330831
PENK	0.00103322	0.330831
CD55	0.00103374	0.330831
ZDHHC17	0.00105253	0.330831
KIT	0.00108689	0.330831
RGS17P1	0.00109382	0.330831
MARVELD2	0.00109567	0.330831
PNRC2	0.00110688	0.330831
SP2	0.00112258	0.330831
ZNF383	0.00112792	0.330831
RIMKLA	0.00122308	0.336657
SDR39U1	0.00123979	0.336657
CTNNAL1	0.00124481	0.336657
CD300E	0.00125286	0.336657
LOC401131	0.00126863	0.336657
FOXR1	0.00128719	0.336657
STARD3NL	0.00129382	0.336657
PLEKHM3	0.00129527	0.336657
PHKG1P2	0.00136739	0.336657
PHKG1P4	0.00136739	0.336657
NDUFS2	0.00140061	0.336657
PRKRIP1	0.00141272	0.336657
IL13RA2	0.00141983	0.336657
CAAP1	0.00142817	0.336657
HTR1F	0.00144156	0.336657
C16orf86	0.00144543	0.336657
GPR155	0.00147166	0.336657
LCE3D	0.00149078	0.336657
FTSJD1	0.00153373	0.336657
UBE2QL1	0.00154408	0.336657
RFPL3	0.00154965	0.336657
CEP19	0.00156546	0.336657
IL32	0.00156562	0.336657
LAPTM5	0.00157945	0.336657
HECTD2	0.00159478	0.336657
RHOT2	0.00160873	0.336657
P2RX5	0.0016614	0.336657
AUH	0.00167102	0.336657
PADI3	0.00167154	0.336657
RLF	0.00167723	0.336657
CXCL3	0.00168164	0.336657
IDS	0.00169781	0.336657
PRAMEF24	0.00170341	0.336657
PRAMEF7	0.00170341	0.336657
PRAMEF8	0.00170341	0.336657
SPANXN1	0.00172975	0.336657
PIK3IP1	0.00174015	0.336657
C4orf33	0.00179598	0.336657
LOC100996663	0.00181419	0.336657
PPM1B	0.0018153	0.336657
ROM1	0.00184039	0.336657
OR4C2P	0.00186406	0.336657
OR4C50P	0.00186406	0.336657
ZNF672	0.00192149	0.336657
CALML5	0.00193169	0.336657
PAX4	0.00193199	0.336657
CLEC16A	0.00193374	0.336657
RS1	0.00194282	0.336657
FAHD1	0.00194723	0.336657
CPA6	0.0019819	0.336657
P2RY14	0.00200229	0.336657
STAT2	0.00201194	0.336657
CFHR3	0.00202407	0.336657
DENND6A	0.0020528	0.336657
PASK	0.00209468	0.336657
ZNF25	0.00209593	0.336657
MCF2L2	0.00210125	0.336657
MRPL52	0.00210502	0.336657
DOCK11	0.00211509	0.336657
SUPT7L	0.00214396	0.336657
GDPD3	0.00214747	0.336657
ZNF330	0.00218027	0.336657
SMARCA1	0.00218124	0.336657
CATSPER2	0.00218238	0.336657
PPP2R5D	0.00219325	0.336657
GPR143	0.00221087	0.336657
SERPINF1	0.00221365	0.336657
FAM5B	0.00222104	0.336657
QRSL1	0.00224647	0.336657
CLK2	0.00225945	0.336657
RIMS1	0.00226546	0.336657
KSR2	0.00229741	0.336657
TLN1	0.00230656	0.336657
C2orf43	0.0023188	0.336657
EID2B	0.00232426	0.336657
CC2D1B	0.00233179	0.336657
CYP2B7P1	0.00235726	0.336657
RHEBL1	0.00235761	0.336657
UBXN4	0.00241385	0.341606
LDOC1L	0.00242374	0.341606
C19orf38	0.00246403	0.343983
RDH12	0.0024723	0.343983
MATN2	0.00250526	0.344078
KIF5A	0.00250963	0.344078
UBBP4	0.00252223	0.344078
NUDCD1	0.00254818	0.344078
GTF2IRD1	0.00255225	0.344078
JDP2	0.00257677	0.345214
DDO	0.00259248	0.345214
GPR158	0.00264011	0.347746
TP73	0.00264354	0.347746
LRRC15	0.00266228	0.348102
DISC1	0.00271398	0.350592
MTCH1	0.00274786	0.350592
PCYT1A	0.00275101	0.350592
GLRA2	0.00275892	0.350592
NHLH2	0.00276406	0.350592
OR2C1	0.00279033	0.350592
LOC100506303	0.00280365	0.350592
PCDHGA3	0.00283134	0.350592
LOC101060200	0.0028741	0.350592
ZNF891	0.0028741	0.350592
UQCRH	0.00288448	0.350592
CRY1	0.00288683	0.350592
ARHGEF6	0.00289177	0.350592
UEVLD	0.00290747	0.350592
NPY	0.00294536	0.35118
SPAG11B	0.0029508	0.35118
ATP6V0A1	0.00296088	0.35118
ATP11A	0.00299978	0.35386
FLI1-AS1	0.00303615	0.356214
CEP120	0.00305512	0.356512
IFIT5	0.00307288	0.356668
PIH1D2	0.00309161	0.356933
LOC441454	0.00318228	0.361448
ADAMTS9	0.00319664	0.361448
RAB39A	0.00321286	0.361448
BCHE	0.00322191	0.361448
OIP5	0.00323279	0.361448
IL27RA	0.00325739	0.361448
WHAMM	0.00325982	0.361448
DACT3	0.00326394	0.361448
2016-03-01	0.00329507	0.363043
ACSF2	0.00334574	0.364299
FAM117A	0.00335933	0.364299
ERGIC1	0.0033758	0.364299
RASL11B	0.00342756	0.364299
WDR49	0.00345058	0.364299
HMGB3P27	0.00345442	0.364299
PHLDA1	0.00346551	0.364299
ANXA8	0.00346792	0.364299
ANXA8L2	0.00346792	0.364299
REG3A	0.00348147	0.364299
NBL1	0.00349215	0.364299
POMT1	0.00352974	0.364299
UBN2	0.00355138	0.364299
GPR157	0.0035578	0.364299
ZNF669	0.00355928	0.364299
RFX8	0.003577	0.364299
GIMAP7	0.00361	0.364299
PFDN1	0.00361952	0.364299
DOK6	0.00363309	0.364299
RNF44	0.00364215	0.364299
CELF1	0.00368422	0.366001
UCP1	0.00369289	0.366001
FLJ35816	0.00374478	0.368445
CDK19	0.0037515	0.368445
FAM96A	0.00377144	0.368734
PIGC	0.00379782	0.368771
ARHGAP4	0.0038058	0.368771
TXLNG	0.00387438	0.371374
CSPG5	0.00388986	0.371374
NFXL1	0.00389146	0.371374
SYNGR3	0.0039011	0.371374
ACCSL	0.00392959	0.372453
C7orf25	0.00400027	0.377504
TMEM45A	0.00407143	0.379277
MYLIP	0.00407208	0.379277
SNAP23	0.00409664	0.379277
EEF1B2P3	0.00415205	0.379277
PABPN1	0.00420938	0.379277
SFR1	0.00422719	0.379277
TSPAN19	0.00423756	0.379277
CHD2	0.00425806	0.379277
HNRNPA1P33	0.00426067	0.379277
ZFHX3	0.00426533	0.379277
TMEM126A	0.00427056	0.379277
ACTN1	0.00427288	0.379277
TCHHL1	0.00428044	0.379277
PPAP2C	0.00428626	0.379277
DPY19L2P4	0.00430818	0.379277
RNF39	0.00433488	0.379277
MTMR7	0.00433605	0.379277
LAT	0.00436203	0.379277
MKI67	0.00436558	0.379277
JOSD1	0.00436854	0.379277
PTPN18	0.00439648	0.379535
STAT1	0.00440662	0.379535
HLA-DPB1	0.00442397	0.379535
HMGN2	0.00449994	0.384532
ASCL1	0.00454101	0.38652
CSPP1	0.00457487	0.387881
HOXD13	0.00460087	0.388568
GIT1	0.00467653	0.393176
SLC5A7	0.00469167	0.393176
ABRACL	0.004777	0.398787
ZSCAN1	0.00488397	0.40137
SLC17A1	0.00488724	0.40137
TXNRD1	0.0048997	0.40137
MPHOSPH9	0.00490167	0.40137
OPLAH	0.00490562	0.40137
UST	0.00496908	0.40137
UROS	0.00497907	0.40137
LINC00473	0.00503127	0.40137
ZNF431	0.0050353	0.40137
RYK	0.00504204	0.40137
RYKP1	0.00504204	0.40137
ZNF750	0.00505147	0.40137
METTL21C	0.00505215	0.40137
OR4D11	0.0050765	0.40137
LOC339807	0.00508531	0.40137
CDH9	0.00514468	0.403508
NDUFB5	0.00517907	0.403508
CD1C	0.00518322	0.403508
USP25	0.00520466	0.403508
ADAM7	0.00520535	0.403508
KLF9	0.00527087	0.404467
SOX1	0.00531025	0.404467
FAM149A	0.0053265	0.404467
MAPK3	0.00532721	0.404467
ZNF18	0.00535558	0.404467
KCMF1	0.00536697	0.404467
DCLRE1A	0.00540197	0.404467
FCER1A	0.00541201	0.404467
OPHN1	0.00544656	0.404467
UBE2Q2P2	0.00547115	0.404467
UBE2Q2P3	0.00547115	0.404467
MGAT2	0.00547153	0.404467
WDR91	0.00550822	0.404467
FLJ13224	0.00551186	0.404467
MPP5	0.00552793	0.404467
GNAQ	0.00553452	0.404467
GNAQP1	0.00553452	0.404467
OGG1	0.00555505	0.404605
NRAS	0.00561781	0.406473
TBX3	0.00573236	0.406473
PALM3	0.00573236	0.406473
ZNF398	0.00573765	0.406473
RFC1	0.00573841	0.406473
SPATA31D4	0.00573986	0.406473
RPS17P6	0.0057411	0.406473
OR51B5	0.00574522	0.406473
HOXA13	0.00575279	0.406473
UBE2D1	0.00576797	0.406473
RIPK3	0.00579919	0.407351
JMJD1C	0.00591293	0.411413
NRCAM	0.00592092	0.411413
UNC5CL	0.00593026	0.411413
CNTNAP3	0.00595003	0.411413
ZNF799	0.00595179	0.411413
QTRTD1	0.00600859	0.41402
ZNF222	0.00608493	0.417378
MLL5	0.0061062	0.417378
SLC10A7	0.006115	0.417378
LOC392181	0.00618157	0.41923
SUV39H2	0.00621658	0.41923
MEPE	0.00622227	0.41923
TLK1	0.00622552	0.41923
PMS2P3	0.00628947	0.41923
CAV1	0.0063668	0.41923
SMARCD2	0.00638924	0.41923
PSPC1P1	0.00640098	0.41923
LY6G5C	0.00641425	0.41923
PCP2	0.00642428	0.41923
DOCK2	0.00642678	0.41923
ANP32D	0.00642865	0.41923
CACNA2D2	0.00642929	0.41923
OR51E2	0.00645276	0.41923
CGREF1	0.00646285	0.41923
CCDC34	0.00646873	0.41923
SLC9A2	0.00648221	0.41923
PIEZO2	0.0064898	0.41923
HPSE2	0.00660033	0.422377
KIF25	0.00660633	0.422377
MYL12A	0.00660804	0.422377
CD2AP	0.00663468	0.422377
USP4	0.00663582	0.422377
TUB	0.00668129	0.424028
OR5L1	0.00670299	0.424164
CAPS2	0.00679296	0.425209
HEATR2	0.00679999	0.425209
TARS	0.00680527	0.425209
CYP1A2	0.00685384	0.425209
MFSD8	0.00686447	0.425209
ZNF75A	0.00686713	0.425209
C1orf63	0.00688134	0.425209
OR5V1	0.00690271	0.425209
STEAP2	0.00690717	0.425209
RAB22A	0.00692681	0.425209
S100A5	0.0069501	0.425209
HLTF	0.00695458	0.425209
NEURL3	0.00703848	0.427145
HMGCS2	0.00705573	0.427145
FAT2	0.00711137	0.427145
SNAPC4	0.00713979	0.427145
SLC26A4	0.0071591	0.427145
FOXA1	0.00716832	0.427145
TMED10	0.00716924	0.427145
ANAPC7	0.00723031	0.427145
BANF2	0.00726475	0.427145
RANBP17	0.00728155	0.427145
PIH1D3	0.00728249	0.427145
TINF2	0.00728903	0.427145
ULK4	0.0073256	0.427145
CTDP1	0.00733218	0.427145
PMPCB	0.00733406	0.427145
MGC39584	0.00734655	0.427145
CAPZA2	0.00735855	0.427145
SSTR2	0.00738311	0.427145
RBM43	0.00742675	0.427145
CTSG	0.00743626	0.427145
RAB6C	0.0074601	0.427145
ATP5G1	0.00748114	0.427145
ZNF674-AS1	0.00749838	0.427145
CLEC3A	0.00750798	0.427145
LRIG2	0.00751567	0.427145
LRRC40	0.00751663	0.427145
TBX22	0.00751759	0.427145
WDR92	0.00756193	0.42759
BTN3A2	0.00756483	0.42759
ZDHHC15	0.0076552	0.430623
PROK2	0.00767574	0.430623
PARP15	0.0077057	0.430623
ACADSB	0.00772681	0.430623
AMDHD1	0.00774455	0.430623
ATP5H	0.00774653	0.430623
LCP2	0.00780099	0.430623
CES4A	0.00780794	0.430623
TSEN15	0.00784081	0.430623
EXOC3L1	0.00784449	0.430623
DGKQ	0.00785279	0.430623
RPS10P22	0.00785656	0.430623
ZSCAN31	0.0078778	0.430699
HRG	0.00793207	0.432375
IFT172	0.00794829	0.432375
CCL22	0.00799072	0.433596
PITRM1	0.00805179	0.434792
MYO5A	0.00805281	0.434792
PDCL	0.00817104	0.44008
PRSS30P	0.00826462	0.443427
ZNF629	0.00827403	0.443427
IRF9	0.00830464	0.443971
BTN3A3	0.00837922	0.4461
FLG-AS1	0.00838556	0.4461
MYOG	0.00843757	0.447769
COX4I1	0.00849306	0.44943
ABCC4	0.00853167	0.44943
NKX2-2	0.00855642	0.44943
FKBP1A	0.00856949	0.44943
CENPA	0.00858447	0.44943
RPS4Y1	0.00859312	0.44943
GJA10	0.00862887	0.450215
MASTL	0.00868001	0.45067
ERV3-1	0.00868141	0.45067
DYNC1LI2	0.0087358	0.45067
GLTSCR1L	0.0087369	0.45067
BBS10	0.00874787	0.45067
EGR3	0.00876216	0.45067
RCC1	0.00880515	0.451594
SP4	0.00882174	0.451594
KIAA1522	0.00884571	0.451756
DACH2	0.00890729	0.453792
CEP97	0.0089274	0.453792
TFPI	0.00901854	0.456735
PRKAG2	0.00902739	0.456735
PSTK	0.00912266	0.460448
MAPKAPK3	0.00914319	0.460448
TMPRSS11B	0.00916948	0.460703
SLC12A6	0.00920731	0.461535
MAPK1IP1L	0.00927067	0.46364
SRSF5	0.00929612	0.463844
HESX1	0.00938101	0.464796
AGMO	0.00941491	0.464796
WDR77	0.00942546	0.464796
S100A9	0.00942663	0.464796
TREX2	0.0094278	0.464796
DPYSL2	0.00945245	0.464796
NANP	0.00951846	0.464796
GSC	0.00952674	0.464796
LINC00471	0.00955043	0.464796
PPIP5K1	0.00959796	0.464796
BSDC1	0.00959915	0.464796
CCDC26	0.0096218	0.464796
ZZEF1	0.00964809	0.464796
ZNF888	0.00965766	0.464796
GLS	0.00966724	0.464796
ZNF594	0.00967324	0.464796
C5orf64	0.00967923	0.464796
C9orf40	0.00971167	0.465047
GRIN2D	0.00972732	0.465047
E2F4	0.00980469	0.467227
C15orf32	0.00981683	0.467227
MCPH1	0.00983749	0.467227
DNAH3	0.0098716	0.467728
LOC643201	0.00989114	0.467728
DCAF4	0.00997826	0.469716
SARM1	0.00999675	0.469716
CERS5	0.0100375	0.469716
C12orf61	0.01004	0.469716
MYO9A	0.010045	0.469716
LACTB	0.0100809	0.469716
TOX4	0.0100847	0.469716
MYO3B	0.0101071	0.469751
RAB5B	0.0102096	0.473504
SMAD6	0.010265	0.473945
SEC22C	0.0102688	0.473945
TMEM132E	0.010289	0.473945
TAAR1	0.0103207	0.473945
MARK3	0.0103283	0.473945
SRPX	0.0103563	0.474225
HSPA1A	0.0104077	0.474726
ERCC6L2	0.0104229	0.474726
VTCN1	0.0104328	0.474726
TRAPPC10	0.0104751	0.475654
MFSD9	0.0105524	0.478164
ENO1	0.0105821	0.478223
SPAG16	0.0105991	0.478223
RNU1-1	0.0106198	0.478223
OR2A12	0.0107099	0.478944
SLCO6A1	0.0107518	0.478944
PARP14	0.0107767	0.478944
SMPDL3B	0.0107768	0.478944
CRYGD	0.0107966	0.478944
ZNF140	0.0108124	0.478944
KIAA0368	0.010823	0.478944
R3HCC1L	0.0108362	0.478944
XAGE5	0.0108507	0.478944
RASSF9	0.0108653	0.478944
CYP27B1	0.0108786	0.478944
MAP3K9	0.0109171	0.47966
ZNF213	0.0109477	0.47966
MLL3	0.0109933	0.47966
INHA	0.0110227	0.47966
SFRP4	0.0110428	0.47966
TP53TG3D	0.0110576	0.47966
PRKAR1B	0.0110612	0.47966
LOC339442	0.0110738	0.47966
F2R	0.0110981	0.47966
GRIP1	0.0111384	0.47966
PCDHGA8	0.0111766	0.47966
CHCHD4	0.0111811	0.47966
PMS2L2	0.011225	0.47966
CDK13	0.0112269	0.47966
LOXL3	0.0112378	0.47966
ZHX1	0.0112484	0.47966
GABRG1	0.0113035	0.481063
ZNF836	0.0113502	0.481971
TGM4	0.0113764	0.481971
SERTAD2	0.0114012	0.481971
CEP44	0.0114137	0.481971
ANKIB1	0.0114718	0.482673
LOC283688	0.0114885	0.482673
C17orf104	0.0115219	0.482673
CDH17	0.0115345	0.482673
TELO2	0.0115415	0.482673
ACAD10	0.0115974	0.484081
WAC-AS1	0.0116206	0.484119
MTFMT	0.0116522	0.484504
C5orf46	0.0117015	0.485625
ALG10B	0.0117411	0.485783
TRIM36	0.0117501	0.485783
NAIP	0.0117894	0.486177
CEP152	0.0118136	0.486177
C14orf166B	0.0118364	0.486177
ARFIP1	0.0118492	0.486177
LOC647030	0.0119122	0.487838
TM4SF1	0.0120057	0.489832
ZNF771	0.0120115	0.489832
MRPS35	0.0120288	0.489832
HS3ST5	0.0120534	0.489832
DDX11L16	0.0120737	0.489832
PIGM	0.0121159	0.490624
ALPK1	0.01218	0.492304
UBE2B	0.0122401	0.493341
TMEM33	0.012265	0.493341
LETMD1	0.0122739	0.493341
RALGPS2	0.0123506	0.49362
GUF1	0.0123539	0.49362
MYLPF	0.0123772	0.49362
COX7B	0.0123831	0.49362
ZDHHC2	0.0124009	0.49362
FAM122A	0.0124173	0.49362
CYP4B1	0.01245	0.494016
ST3GAL4	0.0125097	0.494565
GPR19	0.0125186	0.494565
DPH2	0.0125636	0.494565
ADAM15	0.0125681	0.494565
ZNF521	0.0126117	0.494565
FNBP1	0.0126388	0.494565
KIAA1683	0.0127129	0.494565
ANKDD1B	0.012722	0.494565
CHD8	0.0127372	0.494565
CSNK1G1	0.0127736	0.494565
NAV2-AS5	0.0127752	0.494565
FLJ22763	0.0127934	0.494565
MUC1	0.0128011	0.494565
LAMTOR5	0.0128316	0.494565
CLPB	0.0128469	0.494565
HOXD3	0.0128841	0.494565
MRPL19	0.0129081	0.494565
TRIM2	0.0129235	0.494565
OR5M11	0.0129281	0.494565
RNF146	0.0129358	0.494565
ZNF223	0.0130078	0.494565
C7orf13	0.0130266	0.494565
BEST4	0.0130284	0.494565
LINC00613	0.01305	0.494565
ANK2	0.0130516	0.494565
EDNRB	0.0130562	0.494565
SLC39A10	0.0131355	0.496269
OR5AS1	0.0131589	0.496269
MEFV	0.0131698	0.496269
RELA	0.013234	0.497823
CSNK2A2	0.0133016	0.498137
DCTN1	0.0133126	0.498137
HSPA8P6	0.0133315	0.498137
CLDN3	0.0133362	0.498137
AMPD2	0.0133852	0.498137
CCDC173	0.0134011	0.498137
USP53	0.013403	0.498137
FSIP2	0.0134774	0.500047
ERN1	0.0135648	0.500767
EDA	0.0135699	0.500767
NAP1L3	0.0135779	0.500767
KCNIP2	0.0136245	0.500767
FBLIM1	0.0136486	0.500767
GCNT4	0.0136486	0.500767
GPR108	0.0137325	0.500767
FKBPL	0.0137487	0.500767
TYROBP	0.0137876	0.500767
TNFSF10	0.0137925	0.500767
LILRB5	0.0138396	0.500767
ARHGAP21	0.0138575	0.500767
SULT2A1	0.0138951	0.500767
ZNF155	0.0139079	0.500767
PCGF3	0.0139196	0.500767
MANSC1	0.0139507	0.500767
HDDC3	0.0139638	0.500767
SPRR2B	0.0139736	0.500767
MLF1IP	0.013977	0.500767
MORN1	0.0139802	0.500767
RIF1	0.0140428	0.500767
PER3	0.0140526	0.500767
UBA5	0.0140725	0.500767
LINC00356	0.0140904	0.500767
TLE4	0.0141635	0.500767
IFNB1	0.0142001	0.500767
LOC643634	0.0142134	0.500767
PUM2	0.0142334	0.500767
LILRA2	0.0142592	0.500767
FANCB	0.0142881	0.500767
DPM1	0.0143019	0.500767
OR6F1	0.0143253	0.500767
SCN7A	0.0143488	0.500767
C1GALT1C1	0.0143858	0.500767
CRIPAK	0.0143908	0.500767
FEZ2	0.0144177	0.500767
C6	0.0144616	0.500767
GNB4	0.0144758	0.500767
COA5	0.0144819	0.500767
ST3GAL3	0.0144937	0.500767
CCDC127	0.0145208	0.500767
SCAMP1	0.0145531	0.500767
RBM11	0.0145599	0.500767
NNMT	0.0145752	0.500767
UGT2A3	0.0146075	0.500767
C11orf54	0.014698	0.500767
TMEM131	0.0147117	0.500767
GLRB	0.0147152	0.500767
SEPP1	0.0147323	0.500767
FTH1P14	0.0147461	0.500767
SETP14	0.0147632	0.500767
ALG10	0.0147874	0.500767
RPL22P11	0.0148183	0.500767
C7orf62	0.0148183	0.500767
FLJ12334	0.0148926	0.500767
TMEM196	0.0148978	0.500767
FAM213A	0.0149412	0.500767
PCLO	0.0149498	0.500767
KIF22	0.0150212	0.500767
PAK2	0.0150317	0.500767
ANKRD27	0.0150404	0.500767
MRGPRX3	0.0150666	0.500767
C12orf39	0.0150683	0.500767
ZNF625	0.0151064	0.500767
NCOR1P2	0.0151966	0.500767
MDK	0.0151999	0.500767
IQCH	0.0152299	0.500767
ZSCAN20	0.0152634	0.500767
FLJ20464	0.0152688	0.500767
SS18L1	0.0153134	0.500767
CYP2C18	0.0153201	0.500767
PSME4	0.015336	0.500767
EGR1	0.0153378	0.500767
PLG	0.0153616	0.500767
SLC23A4P	0.0153807	0.500767
S100Z	0.0153965	0.500767
DGKE	0.0153982	0.500767
TNFSF4	0.0154072	0.500767
EED	0.0154196	0.500767
CYP2A13	0.0154392	0.500767
APOL6	0.0154499	0.500767
H2AFV	0.0154749	0.500767
CDA	0.015491	0.500767
WDR67	0.015491	0.500767
MTND1P15	0.0155018	0.500767
KDELR2	0.0155197	0.500767
MGC45800	0.0155287	0.500767
RBFOX2	0.0155699	0.500767
COL21A1	0.0155915	0.500767
MID2	0.0156005	0.500767
LOC389043	0.0156167	0.500767
FASTKD1	0.0156329	0.500767
OR6C70	0.0156726	0.500767
LOC646770	0.0156865	0.500767
TTC9B	0.0156907	0.500767
C11orf93	0.0157251	0.500767
TBC1D15	0.0157505	0.500767
PHOX2A	0.0158396	0.500767
PPP1R3B	0.0158468	0.500767
FRRS1L	0.0158505	0.500767
KCTD9	0.0158833	0.500767
SLC35A1	0.0158943	0.500767
EMCN	0.0159566	0.500767
DDX11L1	0.0159886	0.500767
DDX11L10	0.0159886	0.500767
DDX11L2	0.0159886	0.500767
DDX11L5	0.0159886	0.500767
CAMTA1	0.0159951	0.500767
NAA30	0.0160116	0.500767
UBAP1L	0.0160429	0.500936
MGC27382	0.0160632	0.500936
ALKBH3	0.0161704	0.503557
SLMO2-ATP5E	0.0162385	0.504953
CHCHD4P4	0.0162764	0.505406
TIAL1	0.0163773	0.507502
ERO1LB	0.0163923	0.507502
ALAS1	0.0164298	0.507502
PILRA	0.0164496	0.507502
UTP14C	0.0164787	0.507502
TRMT5	0.0164842	0.507502
BTBD17	0.0165958	0.509705
C1orf210	0.0166034	0.509705
GAPDHS	0.0166262	0.509705
VAX1	0.0166698	0.509903
JRKL	0.0167079	0.509903
OR8S1	0.0167136	0.509903
CASP7	0.0167384	0.509903
ACR	0.0167915	0.509903
ZNRD1-AS1	0.0168053	0.509903
ZNF461	0.0168092	0.509903
TSEN15P1	0.0168206	0.509903
ARG2	0.0168666	0.50992
DNTTIP1	0.0169224	0.50992
YAP1P1	0.0170032	0.50992
TMED1	0.0170188	0.50992
SCRN3	0.0170924	0.50992
DMC1	0.0171041	0.50992
DDX55	0.0171839	0.50992
METTL4	0.0171995	0.50992
GATM	0.0172092	0.50992
VPS9D1	0.0172151	0.50992
BRDT	0.017219	0.50992
TEAD4	0.0173129	0.50992
SLC25A14P1	0.0173154	0.50992
IL22	0.0173424	0.50992
RIPK4	0.0173561	0.50992
IRX5	0.0173974	0.50992
NR1I2	0.0174625	0.50992
LOC100128131	0.0174724	0.50992
NPY2R	0.0174823	0.50992
FAM194A	0.0175139	0.50992
VDAC2	0.0175476	0.50992
MAL2	0.0175635	0.50992
FAM95B1	0.0175752	0.50992
TREX1	0.0175774	0.50992
PHC1	0.0175873	0.50992
PHC1P1	0.0175873	0.50992
CLCA1	0.0175972	0.50992
WHAMMP3	0.0176242	0.50992
TIMM22	0.0176789	0.50992
ZNF816-ZNF321P	0.0176831	0.50992
SSPO	0.0176868	0.50992
TNFRSF12A	0.0177069	0.50992
RIT1	0.0177268	0.50992
LOC649166	0.0177528	0.50992
CST6	0.0177529	0.50992
BMP15	0.0177709	0.50992
ERMAP	0.0177789	0.50992
FAM161A	0.0177929	0.50992
RCOR1	0.0178874	0.50992
CALML3	0.0179116	0.50992
VN1R37P	0.017952	0.50992
VN1R38P	0.017952	0.50992
FLJ22447	0.017956	0.50992
RCBTB1	0.0179702	0.50992
MAVS	0.0179884	0.50992
N4BP2	0.0180736	0.50992
ZNF419	0.0181142	0.50992
ACAD11	0.0181224	0.50992
LOC100509620	0.0181815	0.50992
B9D1	0.0181938	0.50992
KIR2DS2	0.0182244	0.50992
FAM160B1	0.0182633	0.50992
MTRF1L	0.0182818	0.50992
PRNT	0.0182961	0.50992
LOC285095	0.0183372	0.50992
STIM1	0.0183393	0.50992
AGAP6	0.018354	0.50992
AGAP7	0.018354	0.50992
AGAP8	0.018354	0.50992
CTGLF10P	0.018354	0.50992
CTGLF11P	0.018354	0.50992
SLC16A7	0.0183557	0.50992
RNF181	0.0183588	0.50992
LECT2	0.0183845	0.50992
PML	0.0184072	0.50992
MAP2K4	0.0184279	0.50992
RNF4	0.0184361	0.50992
PRKAB2	0.0184506	0.50992
ABCD2	0.018463	0.50992
CDYL2	0.0184919	0.50992
GATA1	0.0185002	0.50992
SH3BGR	0.0185127	0.50992
PPP2R4	0.0186373	0.512512
SPAST	0.018654	0.512512
WHAMMP2	0.0187453	0.51373
TPD52L1	0.0187983	0.51373
DMRTA1	0.0188172	0.51373
PLEKHA6	0.0188277	0.51373
IFT140	0.0188319	0.51373
RPL7P37	0.0188403	0.51373
INSM1	0.0188908	0.513904
ZNF524	0.0189245	0.513904
UGDH	0.0189351	0.513904
LOC285423	0.0189414	0.513904
C5orf49	0.0189879	0.51411
ZNF221	0.0189964	0.51411
LOC440917	0.0190599	0.515188
C7orf76	0.0191045	0.515751
C4orf47	0.0191855	0.516519
CATSPER2P1	0.0191961	0.516519
KDM4E	0.0192175	0.516519
P2RY13	0.0192282	0.516519
RNASE8	0.0193589	0.517802
C15orf57	0.0193804	0.517802
POP1	0.0194278	0.517802
MRPL44	0.0194321	0.517802
H2AFJ	0.0194947	0.517802
MNS1	0.0195076	0.517802
CCDC167	0.0195163	0.517802
CALM1	0.0195311	0.517802
ZNF74	0.0195639	0.517802
SLC6A6	0.0196225	0.517802
COMTD1	0.0196268	0.517802
SLC23A1	0.0196529	0.517802
RPS4XP22	0.0196558	0.517802
CXorf40A	0.0196899	0.517802
OLR1	0.0197052	0.517802
BEX1	0.0197074	0.517802
LILRB4	0.0197161	0.517802
MAGEA1	0.0197183	0.517802
EMC6	0.0197292	0.517802
PDHX	0.0197729	0.518322
LIPF	0.0198342	0.519115
LOC646670	0.019851	0.519115
RNF144A	0.0199154	0.520173
OR10K2	0.019955	0.520581
SNIP1	0.0199969	0.520817
GATA3	0.020103	0.520817
OR5K3	0.0201119	0.520817
C6orf211	0.0201851	0.520817
DCDC2C	0.0202408	0.520817
RPL29P11	0.0202586	0.520817
OR2T12	0.0202619	0.520817
DCAF12L1	0.0203163	0.520817
NAT1	0.0203658	0.520817
CMKLR1	0.0203815	0.520817
ATF7IP	0.0204017	0.520817
SOD3	0.0204125	0.520817
ITPRIP	0.0204646	0.520817
C1orf127	0.020496	0.520817
PPA2	0.0205028	0.520817
ZSWIM3	0.0205298	0.520817
RUNX1	0.0205614	0.520817
GATAD1	0.0205682	0.520817
EGLN3	0.0205953	0.520817
EXOC7	0.0206043	0.520817
RPL13AP17	0.0206835	0.520817
FAM209A	0.0207039	0.520817
SGIP1	0.0207085	0.520817
CTPS2	0.0207085	0.520817
INSL6	0.0207812	0.520817
TDRD12	0.0207949	0.520817
RFC3	0.0207994	0.520817
CCNG2	0.0208108	0.520817
CCER1	0.0208131	0.520817
ITGB1BP2	0.0208154	0.520817
DYNLL1P2	0.0208343	0.520817
RAG2	0.0208679	0.520817
ZNF20	0.0208838	0.520817
LOC100130502	0.0209273	0.520817
TSNAXIP1	0.0209433	0.520817
NOX1	0.0209502	0.520817
AMOTL1	0.0209983	0.520817
USP44	0.0210052	0.520817
CIAO1	0.0210834	0.520817
MECP2	0.0210926	0.520817
LY6H	0.0212011	0.520817
TMSB15A	0.0212103	0.520817
FLG	0.0212168	0.520817
NADSYN1	0.0212387	0.520817
UPF2	0.0212729	0.520817
OR6S1	0.0212938	0.520817
LRRC72	0.0213031	0.520817
PRICKLE1	0.0213402	0.520817
TARSL2	0.0213402	0.520817
GNG2	0.0213798	0.520817
ARHGAP39	0.0213891	0.520817
ARHGEF17	0.0214078	0.520817
SLFN13	0.0214124	0.520817
UQCR11	0.0214228	0.520817
SLC22A10	0.0214357	0.520817
ATG12	0.021462	0.520817
SNTG1	0.0214636	0.520817
RPL31P43	0.0214821	0.520817
SFRP1	0.0214871	0.520817
ZIC5	0.0215222	0.520817
GUCY1B3	0.0215433	0.520817
C5orf24	0.0215477	0.520817
MDFIC	0.0215477	0.520817
QPCTL	0.0215477	0.520817
TMC5	0.0215477	0.520817
TMEM67	0.0215477	0.520817
SYCP1	0.0216066	0.52166
MET	0.0216772	0.52192
MND1	0.0216937	0.52192
RAD51AP2	0.0217361	0.52192
RASSF6	0.0217385	0.52192
ATP6V1G2-DDX39B	0.0217668	0.52192
DDX39B	0.0217668	0.52192
PATL1	0.0218141	0.52192
ASPN	0.0218165	0.52192
AGR2	0.0218733	0.52192
BMS1P6	0.0219091	0.52192
DNMT1	0.0219113	0.52192
RIMBP2	0.0219208	0.52192
CXorf48	0.0219493	0.52192
FEM1B	0.0219541	0.52192
CRYBG3	0.0219886	0.522169
MYO6	0.022016	0.522248
LOC151174	0.0220589	0.522574
COL8A1	0.0220996	0.522574
RPL31P28	0.022102	0.522574
ADCY6	0.0221403	0.522624
NECAB1	0.0221522	0.522624
STPG2	0.0222266	0.523809
NAE1	0.0222521	0.523843
DIAPH2	0.0222819	0.523975
GPRIN2	0.0223735	0.525105
KIF20B	0.0223905	0.525105
EPM2AIP1	0.0224098	0.525105
ZNF432	0.0224267	0.525105
ACP2	0.0224873	0.525955
BZW2	0.022514	0.526013
RETSAT	0.0225843	0.52608
HEXIM1	0.0225942	0.52608
MST4	0.0225991	0.52608
CMBL	0.0226307	0.52608
COL9A2	0.022638	0.52608
MAPK15	0.0226697	0.526253
CYSLTR1	0.0227039	0.526375
NKIRAS1	0.0227235	0.526375
ISM1	0.0227626	0.526555
GREB1	0.0227798	0.526555
PLCG1	0.0228755	0.527
ADRB2	0.0229198	0.527
ISCA1	0.022942	0.527
ZFX	0.0229592	0.527
NEDD8	0.0229641	0.527
ZNF699	0.0229814	0.527
HIST1H2AE	0.0230537	0.527
C11orf53	0.0230679	0.527
LINC00475	0.0230778	0.527
PDCL2	0.0231323	0.527
HADHB	0.023172	0.527
TM4SF20	0.0231894	0.527
LOC100129434	0.0231919	0.527
LOC100507557	0.0231919	0.527
MIA2	0.0231944	0.527
WWC3	0.0231969	0.527
LOC653160	0.0232118	0.527
CTRB1	0.0232923	0.528229
CYP39A1	0.0233215	0.528229
CNTRL	0.0233389	0.528229
SPSB3	0.0233889	0.528809
ATOH8	0.0234842	0.529608
SNRPB2	0.0235823	0.529608
GSTA1	0.0236095	0.529608
MOXD1	0.0236175	0.529608
SLC7A11	0.0236251	0.529608
MIR381HG	0.0236529	0.529608
DMGDH	0.0236554	0.529608
XAF1	0.023678	0.529608
CLDN6	0.023711	0.529608
ANXA5	0.0237236	0.529608
ARL5B	0.0237692	0.529608
LOC100996481	0.0237819	0.529608
PRIM2	0.0237819	0.529608
MIS18A	0.0238251	0.529608
ZNF740	0.0238555	0.529608
CNTNAP3B	0.0238784	0.529608
CYP27C1	0.0239039	0.529608
RAPGEFL1	0.0239446	0.529608
FANK1	0.0239472	0.529608
KRTAP19-3	0.0239523	0.529608
DKFZp434J0226	0.0239625	0.529608
C6orf141	0.0239829	0.529608
TMEM39A	0.0239855	0.529608
SET	0.0240559	0.530623
EPDR1	0.0240929	0.5309
OR6Y1	0.0242238	0.53287
LILRA3	0.0242444	0.53287
CEP78	0.0242702	0.53287
AGO3	0.0242805	0.53287
GUCA1A	0.0243554	0.533958
MXRA7	0.0243993	0.533958
C19orf44	0.0244408	0.533958
ST13P11	0.024442	0.533958
MAGEC3	0.0245108	0.533958
IQSEC2	0.0245524	0.533958
TRIM64DP	0.024593	0.533958
TRIM64EP	0.024593	0.533958
TRIM64FP	0.024593	0.533958
SSNA1	0.0246123	0.533958
TTC37	0.0246123	0.533958
NAA50	0.0246253	0.533958
CEP70	0.0246984	0.534508
SLC17A8	0.0247115	0.534508
PPP2R5E	0.0247245	0.534508
OAS3	0.024811	0.535174
UGCG	0.0248267	0.535174
ILDR1	0.0248293	0.535174
ING4	0.0249503	0.535385
CGN	0.0249582	0.535385
DSE	0.0249951	0.535385
GLIPR1L2	0.0249977	0.535385
FLJ12825	0.025003	0.535385
TCEA1P1	0.025032	0.535385
TCEA1P3	0.025032	0.535385
GTF2F2	0.0250479	0.535385
SOX2	0.0250611	0.535385
PHYH	0.0251114	0.535483
LOC100130700	0.0251246	0.535483
SNX18P26	0.0251472	0.535483
LY96	0.0251644	0.535483
GTF2B	0.0252042	0.535613
CBLN1	0.0252201	0.535613
LANCL2	0.0252893	0.535613
ACADS	0.0252946	0.535613
ISLR2	0.0252972	0.535613
OR8D1	0.0253186	0.535613
HACE1	0.0253799	0.536386
C14orf177	0.0254173	0.536386
CBWD6	0.0255097	0.536386
FBXW7	0.0255137	0.536386
CPSF6	0.0255727	0.536386
TNNI3	0.0255996	0.536386
HLA-DQA1	0.0256442	0.536386
UBE2CP4	0.0256696	0.536386
PCBD2	0.0256698	0.536386
NPHP3	0.0256716	0.536386
PLEKHG7	0.0256855	0.536386
CCDC63	0.0257073	0.536386
TCF12	0.02571	0.536386
ENOPH1	0.0257127	0.536386
HOXA9	0.0257289	0.536386
SLN	0.0257505	0.536386
LUZP4	0.025791	0.536716
GLYR1	0.0258804	0.536905
CCDC168	0.0258831	0.536905
WDR89	0.0258967	0.536905
OR52J3	0.0259021	0.536905
UIMC1	0.0259238	0.536905
ANAPC10	0.0259564	0.537006
TATDN2	0.0259782	0.537006
OTUD3	0.0260708	0.537752
LOC100506128	0.0260898	0.537752
FAM19A4	0.026109	0.537752
EPS8	0.0261363	0.537752
GRK1	0.0261691	0.537752
DGAT2	0.0262047	0.537752
XRCC6P2	0.0262293	0.537752
GABRB1	0.0262321	0.537752
FAM20C	0.0262732	0.537752
OR7E2P	0.026276	0.537752
KLRD1	0.0263062	0.537752
SGOL2	0.0263364	0.537752
C1orf85	0.0263584	0.537752
ALDH18A1	0.0263611	0.537752
GTF2E1	0.0263997	0.537752
KCND1	0.0264162	0.537752
PLEC	0.0264935	0.537752
WBP2NL	0.0264962	0.537752
OR52N4	0.0265239	0.537752
IYD	0.0265377	0.537752
C12orf77	0.0265986	0.537752
DESI2	0.0266318	0.537752
EEF1A2	0.0266568	0.537752
HP1BP3	0.0266596	0.537752
MYADM	0.0267013	0.537752
COL4A6	0.0267096	0.537752
OR4B1	0.0267652	0.537752
LRRC10B	0.026768	0.537752
TCFL5	0.0267708	0.537752
FAM109A	0.0267903	0.537752
GYPA	0.0267903	0.537752
QPCT	0.0268768	0.537752
FLJ26850	0.0268852	0.537752
ENPP4	0.0268936	0.537752
RPP38	0.0269047	0.537752
PRDX2P1	0.0269162	0.537752
RSRC1	0.0269887	0.537752
ZNF385C	0.0269943	0.537752
ZCWPW2	0.0270224	0.537752
CORO2A	0.0271263	0.537752
CCDC122	0.0271291	0.537752
DDIT4L	0.0271488	0.537752
SDE2	0.0271657	0.537752
SCAND3	0.0271686	0.537752
FAM13B	0.0271911	0.537752
RAB1B	0.0271926	0.537752
KLRF1	0.0272137	0.537752
OGN	0.0272306	0.537752
LOC93622	0.0272334	0.537752
HSPA4L	0.0272956	0.537752
ALG13	0.0273195	0.537752
GC	0.0273522	0.537752
ROBO3	0.0273692	0.537752
ADH5	0.027423	0.537752
SMOC2	0.0274486	0.537752
BRMS1	0.0274742	0.537752
IKBIP	0.0275282	0.537752
RNF20	0.0275624	0.537752
PELI1	0.0275738	0.537752
GHITM	0.0275766	0.537752
HBQ1	0.0276194	0.537752
KANSL1L	0.0276308	0.537752
FAM84A	0.0276682	0.537752
ERRFI1	0.0276823	0.537752
OTOG	0.0276966	0.537752
COIL	0.0277195	0.537752
LOC440981	0.0277395	0.537752
BMS1P4	0.0277968	0.537752
CBLN4	0.0278226	0.537752
LINC00242	0.0278313	0.537752
RAB10	0.02786	0.537752
2016-03-01	0.0278858	0.537752
CEP55	0.0278973	0.537752
SURF2	0.0279175	0.537752
OR4D5	0.0279204	0.537752
TRAPPC6B	0.0279204	0.537752
LAMA4	0.0279924	0.537752
HK3	0.0280068	0.537752
LYZL1	0.0280246	0.537752
LYZL2	0.0280246	0.537752
F2	0.0280328	0.537752
TRIP6	0.0281108	0.537752
IDNK	0.0281253	0.537752
BMP2K	0.0281456	0.537752
HIGD1A	0.0281659	0.537752
MYOT	0.0281804	0.537752
SIGLEC10	0.028181	0.537752
CYP19A1	0.0282355	0.537752
NHS	0.0282442	0.537752
MORC1	0.0282762	0.537752
ZNF493	0.0282776	0.537752
TRAFD1	0.0282936	0.537752
LGALS12	0.0283343	0.538055
RMI2	0.0284306	0.539077
UNC5B	0.028451	0.539077
USP10	0.0284627	0.539077
TPM4	0.028523	0.539748
RPL7L1P1	0.028617	0.540585
RPL7P21	0.028617	0.540585
ZNF345	0.0286796	0.541295
WFDC9	0.0288416	0.543754
FAM35A	0.0288599	0.543754
MEF2C	0.0289036	0.544105
SETD5-AS1	0.0289687	0.544422
CSNK1G2	0.0289747	0.544422
IGHMBP2	0.0290162	0.544422
OSBPL6	0.029034	0.544422
PLEKHG4	0.0290459	0.544422
BZW1	0.0290949	0.54487
C1QC	0.0291231	0.544929
TGIF2	0.0292065	0.545558
TLR6	0.0293014	0.545558
CORO1B	0.0293417	0.545558
MTUS2	0.0293858	0.545558
PRMT7	0.0293978	0.545558
GNAI1	0.0294068	0.545558
HHLA3	0.0294158	0.545558
BCL2L2-PABPN1	0.0294416	0.545558
FKBP11	0.0294788	0.545558
SLC22A17	0.0295359	0.545558
PF4	0.0295419	0.545558
PGA3	0.0295449	0.545558
PGA5	0.0295449	0.545558
SH2D1A	0.0295449	0.545558
RPL29	0.0295635	0.545558
XKR7	0.029566	0.545558
MGMT	0.029584	0.545558
LY75	0.0296625	0.545724
LY75-CD302	0.0296625	0.545724
CELF6	0.0296685	0.545724
ATXN1L	0.0297138	0.545965
LOC440461	0.0297319	0.545965
TMEM106B	0.0298045	0.546203
KIF16B	0.0298136	0.546203
PHKG1	0.0298348	0.546203
ENO1P2	0.0298871	0.546203
ABCB4	0.0299319	0.546203
PPP1R21	0.0299593	0.546203
LOC100506172	0.0299806	0.546203
NSMAF	0.0299989	0.546203
MMACHC	0.0300567	0.546203
SLC25A46	0.0300689	0.546203
TPPP2	0.030072	0.546203
ZNF354B	0.030072	0.546203
EIF5A2	0.030072	0.546203
TMPRSS11A	0.0301208	0.546632
ORMDL1	0.0301881	0.547395
PTPRJ	0.0302217	0.547548
NHLRC1	0.0302646	0.547868
C1orf162	0.0303198	0.54841
LOC342293	0.0303843	0.549119
ADH7	0.0304551	0.54994
UBE2Z	0.0304952	0.550206
TP63	0.0305538	0.550683
PKP4	0.0305723	0.550683
ZNF800	0.0307209	0.5529
TSPAN2	0.0307799	0.5531
ERCC5	0.030783	0.5531
SOGA3	0.0308514	0.553427
PTBP3	0.0308918	0.553427
CLECL1	0.0308949	0.553427
FYTTD1	0.0309136	0.553427
NFKBIZ	0.030951	0.553427
OR5A2	0.0309542	0.553427
DUSP21	0.0310072	0.553919
NLRP9	0.03117	0.555967
LCN2	0.0311731	0.555967
LOC283143	0.0312359	0.556341
CDHR1	0.0312453	0.556341
ARHGEF35	0.0312987	0.556435
ENPP1	0.0313019	0.556435
CAMSAP2	0.0313775	0.556915
IRF8	0.0313901	0.556915
GPR87	0.0314059	0.556915
TMEM14B	0.0315253	0.558577
NXPE3	0.0315956	0.559094
NLRP3	0.0316082	0.559094
TMOD3	0.0316844	0.559094
PHF6	0.0317066	0.559094
PSD	0.0317066	0.559094
OSBPL11	0.0317098	0.559094
LY6K	0.031767	0.559094
STAP2	0.0317903	0.559094
XKR3	0.0317925	0.559094
WDFY3-AS2	0.0318371	0.559094
SAG	0.0318563	0.559094
CPXM2	0.0318977	0.559094
LANCL3	0.0319233	0.559094
PCDHA13	0.0319744	0.559094
PRPF39	0.0320224	0.559094
HSPBAP1	0.0320449	0.559094
TULP3	0.0320609	0.559094
TFAP2D	0.0320641	0.559094
PCNP	0.0320961	0.559094
YTHDF3	0.0321058	0.559094
PDZD9	0.032125	0.559094
CCDC64	0.0321957	0.559094
TRHDE-AS1	0.032244	0.559094
AMER1	0.032302	0.559094
OR10G4	0.0323285	0.559094
CHIA	0.0323342	0.559094
ACTR5	0.0324182	0.559094
C17orf64	0.0324246	0.559094
NDST1	0.0324311	0.559094
MESTP4	0.0324635	0.559094
JAM2	0.0324831	0.559094
FAXC	0.0325023	0.559094
STARD7	0.0325477	0.559094
FBXO16	0.0325939	0.559094
EIF2AK4	0.0326095	0.559094
UNC13C	0.0326223	0.559094
IGHV4-31	0.0326257	0.559094
IGHV4-59	0.0326257	0.559094
IGHV4-61	0.0326257	0.559094
IGHV4OR15-8	0.0326257	0.559094
LOC642131	0.0326257	0.559094
LAMTOR4	0.0326363	0.559094
FMO9P	0.0328144	0.561426
KHDRBS1	0.0328242	0.561426
ZNF469	0.0328961	0.56161
BHMT	0.0328993	0.56161
RPS6KA4	0.0329582	0.56161
LINC00092	0.0329681	0.56161
GOLGA6L11P	0.0329903	0.56161
GOLGA6L16P	0.0329903	0.56161
RFXAP	0.0330402	0.56183
ACMSD	0.0330861	0.56183
RNF32	0.0331157	0.56183
NDUFV2P1	0.0331364	0.56183
DNAJC14	0.0331486	0.56183
SLC35D1	0.0331584	0.56183
SETD1B	0.0332012	0.562116
POTEI	0.0332571	0.562622
BAHD1	0.0333298	0.562862
LILRB2	0.0333397	0.562862
PALMD	0.0333728	0.562862
ZNF114P1	0.0334254	0.562862
ZNF965P	0.0334254	0.562862
SUMF2	0.0334489	0.562862
CD96	0.0334555	0.562862
SQRDL	0.0334787	0.562862
MYO15A	0.0335783	0.564099
XK	0.0336447	0.564779
C12orf60	0.033708	0.564844
TAL1	0.0337313	0.564844
MFSD7	0.033768	0.564844
XKR5	0.033768	0.564844
MASP2	0.0337816	0.564844
C4orf32	0.0338048	0.564844
GNPNAT1	0.0339486	0.565858
LAX1	0.0340224	0.565858
UHRF1BP1L	0.0340325	0.565858
ST8SIA6	0.0340492	0.565858
PERP	0.0340627	0.565858
FAM178A	0.0340761	0.565858
LILRP1	0.0341095	0.565858
SLC12A7	0.0341232	0.565858
ZKSCAN3	0.0341434	0.565858
MARK2	0.0341602	0.565858
ZNF826P	0.0342108	0.565858
VPS11	0.0342377	0.565858
RFX5	0.0342445	0.565858
SH2D4B	0.0342546	0.565858
RAI14	0.0342715	0.565858
CRIPT	0.0343086	0.565858
LINC00469	0.0343086	0.565858
APOO	0.034356	0.566074
TTC39B	0.0343763	0.566074
SMC3	0.0344	0.566074
TUBD1	0.0344813	0.566272
UBC	0.0345119	0.566272
FBXL14	0.0345255	0.566272
TMLHE	0.0345492	0.566272
TRIT1	0.0345832	0.566272
MOV10	0.0346036	0.566272
SERPINI1	0.0346581	0.566272
LINC00478	0.0346615	0.566272
CD101	0.0346922	0.566272
KCNK2	0.0346922	0.566272
TMEM19	0.034699	0.566272
HIST2H2AB	0.0348014	0.567345
ZNF514	0.0348219	0.567345
VPS35	0.0348904	0.567345
CLSTN1	0.0349383	0.567345
CISD1	0.0349658	0.567345
PTPRG	0.0349829	0.567345
C10orf53	0.0350001	0.567345
XBP1	0.0350138	0.567345
OAZ2	0.0350654	0.567345
RGSL1	0.0350721	0.567345
LTA4H	0.0350895	0.567345
KRTAP9-3	0.0351276	0.567345
PSG6	0.0351332	0.567345
TSEN2P1	0.0352373	0.567345
FEZF2	0.0352411	0.567345
ZAP70	0.0352446	0.567345
PEX3	0.0352964	0.567345
UXT	0.0353102	0.567345
DFNA5	0.0353137	0.567345
UBE2CP1	0.0353218	0.567345
NR1D1	0.0353621	0.567345
PKP4P1	0.0353665	0.567345
MKNK2	0.0353933	0.567345
NRIP1	0.0354037	0.567345
LOC100506123	0.0354182	0.567345
TMEM255A	0.0354453	0.56736
SGCG	0.0355008	0.56783
CRHR1	0.0356439	0.569186
SLITRK6	0.0356783	0.569186
OR4X1	0.0356888	0.569186
RPL15P17	0.0357028	0.569186
CPSF3	0.0357167	0.569186
ZW10	0.0357482	0.569269
PTRH1	0.0357936	0.569575
NFIB	0.0358811	0.569965
AMIGO1	0.0359126	0.569965
SCN4A	0.0359161	0.569965
GAL3ST1	0.0359232	0.569965
ZNF850	0.0360109	0.57069
SYTL2	0.0360215	0.57069
TLE1	0.03612	0.571834
PAQR6	0.0361905	0.572231
KRT16	0.0362081	0.572231
EQTN	0.0362435	0.572231
KCNK16	0.0362505	0.572231
ZNF550	0.0363106	0.572483
MAB21L3	0.0363193	0.572483
C1QTNF7	0.0364063	0.573301
LOC400965	0.036424	0.573301
NPSR1-AS1	0.0364772	0.57333
FAM43B	0.0365092	0.57333
C12orf36	0.0365163	0.57333
FBXO40	0.0365376	0.57333
MYF6	0.036591	0.57333
NAA38	0.0365981	0.57333
C12orf63	0.0366107	0.57333
RFWD2	0.0366623	0.573589
ALX1	0.0366801	0.573589
CD244	0.0367908	0.574587
PHBP3	0.0368494	0.574587
EYA3	0.0368696	0.574587
LRRK1	0.0369019	0.574587
GPR174	0.036909	0.574587
SPTBN1	0.036927	0.574587
PSME3	0.0369306	0.574587
SPRED1	0.0369557	0.574587
C3orf18	0.0370024	0.574901
OR13G1	0.037054	0.575291
CYYR1	0.0370887	0.575418
LCN8	0.0372113	0.575695
KCNK15	0.0372257	0.575695
PRIMA1	0.0372944	0.575695
ENAH	0.0373487	0.575695
ADORA1	0.0373523	0.575695
NLGN2	0.0373777	0.575695
SELENBP1	0.0373813	0.575695
LINC00474	0.0374466	0.575695
ADAM30	0.0374538	0.575695
UPRT	0.0374647	0.575695
C1D	0.0374684	0.575695
DEFB125	0.0374793	0.575695
KANSL2	0.0374974	0.575695
FRMD5	0.037552	0.575695
PCM1	0.037552	0.575695
ABCG5	0.0375592	0.575695
DICER1-AS1	0.0375956	0.575695
ENSA	0.0376503	0.575695
ENSAP2	0.0376503	0.575695
PMS2P4	0.0376966	0.575695
IQCF1	0.0377014	0.575695
TMA7	0.0377123	0.575695
SLC8A1	0.0377561	0.575695
KCNJ10	0.0377635	0.575695
PCDHA3	0.0378952	0.575695
ENPP2	0.0379503	0.575695
HS6ST2	0.0379539	0.575695
TDGF1	0.0379833	0.575695
HIST1H2AB	0.0380605	0.575695
LOC284798	0.0380715	0.575695
NEIL2	0.0380936	0.575695
FGF21	0.0381526	0.575695
ILDR2	0.0381563	0.575695
C4orf29	0.0381784	0.575695
AK4P6	0.038179	0.575695
MLX	0.0382005	0.575695
LOC100133123	0.0382633	0.575695
LOC399815	0.0383114	0.575695
ATP2B3	0.0383299	0.575695
FRY	0.0383299	0.575695
RAMP2	0.0383336	0.575695
C6orf170	0.0383632	0.575695
LRRC37A	0.0383953	0.575695
ZBTB33	0.0384336	0.575695
MTMR11	0.038441	0.575695
ZDHHC4	0.0384485	0.575695
STOML3	0.0384893	0.575695
ELP2	0.0385153	0.575695
HS3ST3A1	0.0385562	0.575695
CPNE6	0.0386083	0.575695
ANO3	0.0386157	0.575695
DDX20	0.0386232	0.575695
TMEM191C	0.0386442	0.575695
TLCD1	0.0386455	0.575695
CSTB	0.0386679	0.575695
XCL2	0.0386754	0.575695
PACSIN3	0.0387612	0.575695
ZNF705D	0.0387687	0.575695
MAGEA4	0.0388023	0.575695
ATP6AP2	0.038836	0.575695
GP2	0.038836	0.575695
CDH3	0.038851	0.575695
NDUFAF4	0.0388922	0.575695
CXorf22	0.0389147	0.575695
TTC21B	0.0389559	0.575695
ANKS1A	0.0389672	0.575695
HMGN2P41	0.0389924	0.575695
CASD1	0.0390686	0.575695
ENTPD7	0.0390799	0.575695
ALG14	0.0391552	0.575695
ODAM	0.0391665	0.575695
SYT16	0.0392533	0.575695
ZNF789	0.0392877	0.575695
RNF168	0.0392986	0.575695
GPR62	0.0393364	0.575695
SAC3D1	0.0393478	0.575695
IGFBP2	0.0393516	0.575695
LRRC8B	0.0393667	0.575695
PIGZ	0.0393667	0.575695
TFPI2	0.0393705	0.575695
FBXO33	0.0393743	0.575695
FLJ39080	0.0393818	0.575695
UBALD2	0.0393894	0.575695
FN1	0.0393932	0.575695
GPR111	0.0394008	0.575695
C17orf80	0.0394083	0.575695
COL28A1	0.0394141	0.575695
CCNO	0.0394652	0.575944
ZBTB46	0.0394842	0.575944
SLC26A7	0.0395449	0.576443
UBB	0.0395792	0.576554
TMEM212	0.0396219	0.576607
PROS1	0.0396362	0.576607
CDK17	0.0396819	0.576607
PLXND1	0.0397735	0.576607
SLC39A2	0.0398002	0.576607
NDOR1	0.0398324	0.576607
UBE2C	0.0398933	0.576607
TMEM86B	0.0398981	0.576607
KANK4	0.0399112	0.576607
CCRN4L	0.0399227	0.576607
ARHGAP5	0.039938	0.576607
C4orf21	0.0399834	0.576607
PCDHGB7	0.0400147	0.576607
HBP1	0.0400185	0.576607
SUPT3H	0.0400262	0.576607
FMNL3	0.0400301	0.576607
LDB2	0.0401569	0.576607
NOV	0.0401839	0.576607
POLH	0.0401877	0.576607
SNRK	0.0401954	0.576607
OAT	0.0402031	0.576607
OR6C1	0.0402648	0.576607
TMEM191A	0.0402709	0.576607
GJB6	0.0402764	0.576607
ALDH3B2	0.0402919	0.576607
CCBE1	0.040315	0.576607
MRPL18	0.0403228	0.576607
OPRM1	0.0403266	0.576607
SST	0.0403691	0.576835
ATOH7	0.0404078	0.57697
ATP13A4	0.0404349	0.57697
STK19	0.0404584	0.57697
GCC2	0.0404969	0.576974
LINC00152	0.0405118	0.576974
CCDC111	0.040629	0.578106
STX1A	0.0406445	0.578106
CLIC2	0.0407107	0.578132
RPL10L	0.0407146	0.578132
SIAE	0.0407263	0.578132
COPS4	0.0407614	0.578252
PPDPF	0.0408589	0.579258
GCSAML	0.0409724	0.579869
FOXG1	0.041094	0.579869
MRPL1	0.0411726	0.579869
CYBRD1	0.0411922	0.579869
PIGS	0.0412237	0.579869
RPS26P55	0.0412395	0.579869
OR2S2	0.0412592	0.579869
SIAH2	0.0412592	0.579869
TMEM63C	0.0412631	0.579869
KIAA0020	0.0413775	0.579869
NUDT10	0.0414052	0.579869
PHF11	0.0414605	0.579869
ZNF266	0.0414843	0.579869
LARP4	0.0414961	0.579869
COX5B	0.0415318	0.579869
GLRX5	0.0415476	0.579869
ZNF442	0.0415556	0.579869
LINC00839	0.0415873	0.579869
TSSK1B	0.0416111	0.579869
LOC284788	0.0416151	0.579869
SMURF1	0.0417622	0.579869
YRDC	0.0417661	0.579869
PARP8	0.0417781	0.579869
KIF26B	0.0417893	0.579869
HSPA1B	0.041806	0.579869
PPID	0.0418139	0.579869
CATSPERD	0.0418379	0.579869
PGS1	0.0418379	0.579869
KIAA1549L	0.0418471	0.579869
OXGR1	0.0418658	0.579869
ZHX2	0.0419017	0.579869
SOX2-OT	0.0419097	0.579869
SNX14	0.0419137	0.579869
CTNND1	0.0419177	0.579869
CHODL	0.0419257	0.579869
GAPDHP67	0.0419297	0.579869
HDAC3	0.0419416	0.579869
DESI1	0.0419427	0.579869
BRD1	0.0419896	0.579869
LOC391359	0.0419936	0.579869
FAM19A5	0.0420056	0.579869
LOC440063	0.0420737	0.579869
ANXA1	0.0420977	0.579869
ASB13	0.0421298	0.579869
PRKACG	0.0421338	0.579869
PDP2	0.0422946	0.579869
LNX1	0.0422986	0.579869
SPATS2	0.042307	0.579869
PLCZ1	0.0423268	0.579869
GPR89B	0.0423308	0.579869
ORAI1	0.0423469	0.579869
LRRN3	0.0423509	0.579869
TMEM132D	0.042359	0.579869
FAM156A	0.0424195	0.579869
TNF	0.0424356	0.579869
TCTN3	0.0424794	0.579869
CDKL5	0.0424922	0.579869
ZNF731P	0.0424922	0.579869
CXCL16	0.0425043	0.579869
GAGE1	0.0425074	0.579869
KRTAP4-8	0.042536	0.579869
2016-09-08	0.042565	0.579869
SEMA6C	0.0425852	0.579869
RGMA	0.0426297	0.580112
GABRR1	0.042723	0.580975
SMUG1	0.0427474	0.580975
ACTB	0.0427962	0.580975
CMPK2	0.0428002	0.580975
ZNF254	0.0428506	0.581062
ARHGAP15	0.0428653	0.581062
OR52N1	0.0428938	0.581062
SAR1A	0.0429224	0.581062
PCDHAC2	0.0429591	0.581062
PRSS50	0.0429672	0.581062
CCNG1	0.0431635	0.583188
MON1B	0.0432044	0.583188
ESCO2	0.0432182	0.583188
COG6	0.0432536	0.583188
MESP1	0.0432742	0.583188
SNRNP48	0.0433111	0.583188
P4HA1	0.0433399	0.583188
YWHAQ	0.0433851	0.583188
CUX1	0.0434016	0.583188
CHD1L	0.0434469	0.583188
OR4C11	0.0434798	0.583188
LDLRAD2	0.0435004	0.583188
IL18R1	0.0435252	0.583188
PRG4	0.0435582	0.583188
LAMP1	0.0435954	0.583188
UBXN1	0.0436078	0.583188
SPIN1	0.0436863	0.583188
CLIC5	0.0437153	0.583188
GLT6D1	0.0437692	0.583188
CBWD1	0.0438823	0.583188
CBWD3	0.0438823	0.583188
CBWD5	0.0438823	0.583188
LOC101060578	0.0438823	0.583188
LRRC37A3	0.0439004	0.583188
FLJ35024	0.043902	0.583188
ADCY10P1	0.0439062	0.583188
OR1L6	0.0439187	0.583188
KRT7	0.0439602	0.583188
COL4A1	0.0439686	0.583188
NGRN	0.0439727	0.583188
GDI1	0.044006	0.583188
HNRNPCL1	0.0440237	0.583188
FEM1C	0.0440519	0.583188
ADORA2B	0.0441061	0.583188
MGAT4A	0.0441061	0.583188
GPX7	0.0441144	0.583188
PHGDH	0.0441186	0.583188
XRCC1	0.0442105	0.583913
GLA	0.0442273	0.583913
RHOBTB3	0.0443152	0.58445
CYP7B1	0.0443319	0.58445
ACSS2	0.0443487	0.58445
EBF3	0.0444873	0.585473
MPHOSPH6	0.0445041	0.585473
LOC440894	0.0445072	0.585473
EEF1B2	0.0445911	0.58622
DMRT2	0.0446388	0.586493
PPM1D	0.0447782	0.587967
PPARG	0.0448332	0.588254
HLA-A	0.0448542	0.588254
XKR4	0.0449306	0.588878
LOC390705	0.044956	0.588878
C2orf90	0.0450622	0.589236
JPH2	0.0450665	0.589236
RARS	0.0450792	0.589236
ZNF329	0.045092	0.589236
ASIC5	0.045143	0.589549
RNF144B	0.0452027	0.589799
PCDHGA9	0.0452453	0.589799
TLR1	0.0452667	0.589799
NEK2	0.0452709	0.589799
PHOX2B	0.0453478	0.590275
ASCL4	0.045382	0.590275
IL17F	0.0453949	0.590275
C1QTNF4	0.0454163	0.590275
KIAA0895L	0.0454676	0.59059
STX2	0.0455234	0.590735
PIGT	0.0456049	0.590735
H2BFXP	0.0456216	0.590735
B3GALT2	0.045635	0.590735
TMEM87A	0.0456565	0.590735
GABRB3	0.0456608	0.590735
PLA2G4F	0.0456694	0.590735
NBEAP3	0.0457591	0.591028
LZTS1	0.0457813	0.591028
COMMD9	0.0458029	0.591028
SNX12	0.0458503	0.591028
AGTR2	0.0458762	0.591028
GRAMD3	0.0460292	0.591028
AXIN2	0.0460362	0.591028
CARKD	0.0461099	0.591028
TEKT2	0.0461533	0.591028
WRN	0.0461793	0.591028
RNF114	0.0462097	0.591028
METTL9	0.0462706	0.591028
RNF19A	0.0463054	0.591028
HMGCR	0.0463315	0.591028
LOC100996817	0.0463602	0.591028
POM121L8P	0.0463602	0.591028
ESRP1	0.0463794	0.591028
SLC25A52	0.0463838	0.591028
RSL24D1P11	0.0464143	0.591028
YWHAZ	0.0464536	0.591028
CRNDE	0.0464929	0.591028
LOC151121	0.0464929	0.591028
CER1	0.0465366	0.591028
SLCO1C1	0.0465453	0.591028
EPCAM	0.0465759	0.591028
NDNL2	0.0465759	0.591028
CDV3	0.0466197	0.591028
MTERFD1	0.0466284	0.591028
UGT1A6	0.0466578	0.591028
AIM2	0.0466722	0.591028
CCDC104	0.0467161	0.591028
EXOC6	0.0467514	0.591028
PLOD2	0.0467556	0.591028
EFHC2	0.0467731	0.591028
OR5P3	0.0467775	0.591028
LOC100506226	0.0467809	0.591028
PRAMEF25	0.0468239	0.591028
USP40	0.0468434	0.591028
AFF4	0.0468478	0.591028
MORN3	0.0468478	0.591028
MPP4	0.0468654	0.591028
GCKR	0.0468698	0.591028
ICA1L	0.0468753	0.591028
CCDC110	0.0469138	0.591028
CKAP2	0.046927	0.591028
FBXO45	0.0469446	0.591028
WBSCR28	0.0470946	0.591516
IGSF9B	0.0471211	0.591516
SLC7A8	0.0471343	0.591516
TBL1X	0.0471388	0.591516
MAGEB4	0.0471432	0.591516
CLEC4D	0.047152	0.591516
SCGB1D2	0.0471741	0.591516
PBRM1	0.0474002	0.593831
GOPC	0.0474135	0.593831
IFNG	0.0475469	0.595095
MMP13	0.0475692	0.595095
ADAMTS6	0.047645	0.595293
MYO7B	0.0476798	0.595293
ZNF471	0.0476941	0.595293
SDHAF2	0.0477254	0.595293
C2orf83	0.0477522	0.595293
GALNT3	0.047873	0.595293
HIST1H3D	0.0479223	0.595293
PWRN2	0.0479223	0.595293
AKAP3	0.0479716	0.595293
UNC5D	0.0480839	0.595293
DBH	0.0480884	0.595293
HOXB4	0.0481154	0.595293
TRIM49	0.0481261	0.595293
DTHD1	0.0481334	0.595293
DPYSL3	0.048192	0.595293
ST7	0.0481965	0.595293
NFE2L2	0.0482021	0.595293
DAPK1	0.048219	0.595293
ADAD1	0.048237	0.595293
TOP3A	0.0482415	0.595293
SEH1L	0.0482506	0.595293
VWA3A	0.0482596	0.595293
F9	0.0483228	0.595293
SEC24D	0.0483951	0.595293
CT45A2	0.0484343	0.595293
CT45A3	0.0484343	0.595293
CT45A4	0.0484343	0.595293
CT45A5	0.0484343	0.595293
LOC101060210	0.0484343	0.595293
DLEU2L	0.0484399	0.595293
SLC26A3	0.0484494	0.595293
SRP9	0.0484901	0.595293
SRP9P1	0.0484901	0.595293
SOX30	0.0485218	0.595345
OR5M9	0.0485536	0.595398
MMP7	0.0485853	0.595451
SPATA31D1	0.0486398	0.595724
NF1	0.0486625	0.595724
LOC100134091	0.0487205	0.596098
WNK2	0.0487489	0.59611
CREBZF	0.0487807	0.596163
HLA-B	0.0488354	0.596327
PCDHB2	0.0488491	0.596327
NDUFB3	0.0489403	0.59688
LOC441347	0.0489713	0.59688
HNRNPAB	0.0489769	0.59688
LCE5A	0.0490546	0.597386
C16orf92	0.049137	0.597386
LRRC48	0.0491599	0.597386
ARHGAP9	0.0492103	0.597386
TP53TG3	0.0492278	0.597386
TRNP1	0.0492654	0.597386
RNF130	0.0492654	0.597386
OR4A40P	0.0492889	0.597386
OR4A8P	0.0492889	0.597386
RSBN1	0.0493573	0.597386
LIPT2	0.0493732	0.597386
ADCK1	0.0494448	0.597386
DND1	0.0494586	0.597386
LOC100294336	0.0494586	0.597386
SPTLC3	0.0494632	0.597386
NCAPH	0.0494817	0.597386
TMEM117	0.0494863	0.597386
TTC21A	0.0495278	0.597554
FASTKD3	0.0495693	0.597574
CEACAM5	0.0496014	0.597574
GLI1	0.0496293	0.597574
GRM1	0.0496478	0.597574
GAMT	0.049671	0.597574
LOC100128338	0.0498099	0.597574
TAS2R3	0.0498423	0.597574
FGF23	0.0498423	0.597574
BCS1L	0.0498516	0.597574
PABPC1L2B	0.0499606	0.597574
OR4A21P	0.049994	0.597574
STX7	0.0500095	0.597574
ALDOC	0.0500095	0.597574
SH3PXD2B	0.0500235	0.597574
CANX	0.0500468	0.597574
RASA4	0.050079	0.597574
RASA4B	0.050079	0.597574
UPK3BL	0.050079	0.597574
PIM3	0.0501073	0.597574
PRNP	0.0501306	0.597574
POC5	0.0502379	0.597574
SPP2	0.0502566	0.597574
LOC100134173	0.0502739	0.597574
GSDMD	0.0502846	0.597574
FLJ45256	0.0502846	0.597574
SLFN11	0.0503408	0.597574
RPLP1P3	0.0503501	0.597574
ZNF652	0.0503642	0.597574
THOP1	0.0503735	0.597574
ZNF559	0.0503782	0.597574
PMS1	0.0503829	0.597574
KATNB1	0.050411	0.597581
CCDC79	0.0505141	0.598476
SPPL3	0.050547	0.59852
DEFB105A	0.0505751	0.59852
PLAT	0.0506456	0.59852
IGFBP6	0.0506503	0.59852
UBE2V1P1	0.0506833	0.59852
UBE2V1P2	0.0506833	0.59852
ADAM17	0.0509049	0.60081
LOC642633	0.0509855	0.601435
C2orf61	0.0510325	0.601663
EIF1	0.0510988	0.602118
OR56B4	0.0511368	0.602237
CTH	0.0512982	0.603811
NFKB1	0.0513458	0.604044
TTC1	0.0514029	0.604333
ACRV1	0.0514363	0.604333
ALG1L7P	0.0514702	0.604333
EIF2AK1	0.0515126	0.604333
HSDL1	0.0515508	0.604333
GPR112	0.051675	0.604333
TRO	0.0516894	0.604333
ZFP69	0.0517085	0.604333
CD40LG	0.0517516	0.604333
LOC442017	0.051766	0.604333
GRTP1	0.05179	0.604333
PSMD10	0.0518379	0.604333
MAATS1	0.0518427	0.604333
COMMD8	0.0518475	0.604333
SHPK	0.0518571	0.604333
PIGCP1	0.0518875	0.604333
ANK3	0.0519292	0.604333
KPNA3	0.0519388	0.604333
LMAN1L	0.0519628	0.604333
TXNRD2	0.0519676	0.604333
RAB8B	0.0519821	0.604333
OSBPL3	0.0519965	0.604333
PRSS27	0.052035	0.604333
LOC100505679	0.052078	0.604333
KRTAP5-1	0.0521313	0.604333
FAM207A	0.0521458	0.604333
FAM207BP	0.0521458	0.604333
EFCAB14	0.0521699	0.604333
SEC14L1	0.0521796	0.604333
PSMD10P1	0.0522057	0.604333
DLGAP5	0.0523583	0.60459
BCL9	0.0523729	0.60459
GSDMC	0.0523826	0.60459
RNF19B	0.0523874	0.60459
PPP2R2C	0.0524019	0.60459
UTRN	0.0524116	0.60459
MAPRE3	0.0524407	0.60459
DCDC5	0.0525085	0.60459
PLCH1	0.0525183	0.60459
KNTC1	0.052528	0.60459
AP4M1	0.0525814	0.60459
STRAP	0.0526056	0.60459
RELT	0.0526543	0.60459
PLXDC1	0.052698	0.60459
PXN	0.0527224	0.60459
MECR	0.0527321	0.60459
USP32P1	0.0527857	0.60459
USP32P2	0.0527857	0.60459
LEO1	0.0528101	0.60459
UNK	0.0528198	0.60459
MIAT	0.0528333	0.60459
FN3K	0.0528442	0.60459
LOC440459	0.0528686	0.60459
BCAR4	0.0529467	0.604975
PCDHB8	0.0529809	0.604975
FAM107B	0.0529858	0.604975
DDX58	0.053069	0.605606
FBXL21	0.0531376	0.605653
KCNK9	0.0531768	0.605653
DFNB31	0.0531817	0.605653
SORCS2	0.0531964	0.605653
RBL2	0.0532749	0.605653
KIAA1211	0.0532897	0.605653
ACTC1	0.0533093	0.605653
OR10A6	0.0533437	0.605653
DPCR1	0.053388	0.605653
TMEM107	0.0533929	0.605653
LOC284379	0.0534306	0.605653
CYCS	0.0534471	0.605653
KLHL32	0.0534569	0.605653
HIST3H2A	0.0534805	0.605653
TBRG4	0.0535654	0.605653
RAB11FIP4	0.0536049	0.605653
MAGEB6	0.0536246	0.605653
KDM5C	0.0536741	0.605653
NRARP	0.0536741	0.605653
HEATR5B	0.0536988	0.605653
NAA16	0.0537384	0.605653
KRTCAP3	0.053778	0.605653
POU2F2	0.0538027	0.605653
FLJ20021	0.0538324	0.605653
LINC00701	0.0538346	0.605653
DNAJC24	0.0539465	0.605653
CLU	0.0539614	0.605653
SCRN1	0.0539863	0.605653
ANXA4	0.054026	0.605653
HRAS	0.054026	0.605653
CRYGA	0.0540558	0.605653
CRSP8P	0.0540625	0.605653
TRIM64	0.0540692	0.605653
TCTEX1D1	0.0540757	0.605653
PGM2L1	0.0540907	0.605653
SNX16	0.0541006	0.605653
SUPT16H	0.0541056	0.605653
GSTA2	0.0541903	0.605899
KBTBD11	0.0542202	0.605899
FHOD3	0.0542351	0.605899
SKINTL	0.0542601	0.605899
LOC642778	0.0542706	0.605899
CCDC88A	0.054295	0.605899
RBM7	0.0544249	0.606604
ZNF225	0.054455	0.606604
CENPL	0.0544603	0.606604
DBX2	0.05447	0.606604
SYCP2L	0.0545444	0.607122
ABCC12	0.0546103	0.607455
LOC401463	0.0546304	0.607455
CSNK1G3	0.0547157	0.608093
GALNT14	0.0547459	0.608116
RAB18	0.0548667	0.608783
DYRK2	0.0549221	0.608783
ZNF321P	0.0549473	0.608783
LOC340357	0.0549978	0.608783
SOS1	0.0549978	0.608783
LOC440970	0.0550028	0.608783
OSBPL9	0.0550482	0.608783
SIPA1L2	0.0550533	0.608783
OTX2	0.0550584	0.608783
SGSM2	0.0550937	0.608864
HOXB2	0.0551696	0.609144
RPL19P21	0.0551752	0.609144
PER2	0.0552303	0.609327
PLCD1	0.0552557	0.609327
OR2J3	0.0552759	0.609327
FLJ14186	0.0553571	0.609572
RPP40	0.0553723	0.609572
CITED4	0.0553825	0.609572
HOXA5	0.0554333	0.609625
NDUFAB1	0.0554434	0.609625
KCNG2	0.0555452	0.610237
EPG5	0.0555553	0.610237
GEMIN8	0.0556368	0.610823
PPARA	0.0557389	0.611493
MUM1	0.0557542	0.611493
ZNF544	0.055882	0.611601
KATNBL1	0.0558973	0.611601
LOC729176	0.0558973	0.611601
CECR7	0.0559156	0.611601
NUP88	0.0559587	0.611601
TSHZ3	0.0559741	0.611601
TRIM49D1	0.0559849	0.611601
GLI2	0.0559895	0.611601
A2M	0.0561537	0.612863
LOC442447	0.0561896	0.612863
OR10H3	0.0561948	0.612863
RILPL2	0.0562256	0.612863
SESTD1	0.0562462	0.612863
MAMDC2	0.056308	0.613024
REXO1L1	0.0563175	0.613024
NXPE1	0.056375	0.613343
KIR3DX1	0.0564678	0.613717
BCL10	0.0565194	0.613717
FBXO39	0.0565349	0.613717
SMARCAD1	0.0565556	0.613717
[truncated: 19,706 more rows]
