# Supplementary material for: Comparative Loss-of-Function Screens Reveal ABCE1 as an Essential Cellular Host Factor for Efficient Translation of Paramyxoviridae and Pneumoviridae
Source: mBio. 2019 May 14;10(3):e00826-19. doi: 10.1128/mBio.00826-19 (PMC6520455; doi:10.1128/mBio.00826-19)
Supplement: TABLE S2 [file mBio.00826-19-st002.xlsx]

## Sheet: Table S2
Plate-Well	# genes targeted	Genes	(MeV) VOC	(MeV) % infected	(MeV) rZscore - % infected	(RSV) VOC	(RSV) % infected	(RSV) rZscore - % infected	(MuV) VOC	(MuV) % infected	(MuV) rZscore - % infected
111146349-A03	1	BMP15	3718	63.6902	0.917105	3223	34.533	0.566492	2729	46.3906	0.103293
111146349-A04	1	BSPRY	2817	69.8261	1.23098	2247	45.0823	1.25787	3127	63.1596	1.03884
111146349-A05	1	CATSPER1	2331	24.5388	-1.08565	2386	12.9925	-0.845229	614	32.4104	-0.676668
111146349-A06	1	SMYD2	901	36.9589	-0.450312	1163	7.82459	-1.18392	858	7.22611	-2.08171
111146349-A07	1	CRYGC	1267	6.62983	-2.00178	798	4.88722	-1.37643	362	35.0829	-0.527571
111146349-A08	1	AGXT2L1	1667	77.3245	1.61456	1297	30.4549	0.299219	754	31.4324	-0.731235
111146349-A09	1	PDGFRL	875	12.2286	-1.71538	343	7.58017	-1.19994	126	32.5397	-0.669457
111146349-A10	1	ANTXR1	2172	52.2099	0.329843	2290	10.4803	-1.00987	516	40.5039	-0.225131
111146349-A11	1	REEP5	1771	49.1813	0.174912	2594	33.616	0.506393	1548	45.4134	0.0487758
111146349-A12	1	WBSCR22	2303	50.0217	0.217905	1224	9.06863	-1.10239	551	15.4265	-1.62421
111146349-A13	1	FAM53B	2594	18.9668	-1.37068	224	8.03571	-1.17008	188	53.1915	0.482717
111146349-A14	1	MDGA1	2943	55.2497	0.485341	2665	14.7842	-0.7278	2230	39.5516	-0.27826
111146349-A15	1	OLFM4	1202	17.1381	-1.46423	216	3.24074	-1.48433	110	42.7273	-0.101087
111146349-A16	1	NODAL	2337	46.8977	0.0581001	3287	6.20627	-1.28998	1477	35.8835	-0.482901
111146349-A17	1	ABCA6	2230	45.9193	0.00804822	1901	23.3035	-0.169465	2074	34.0405	-0.585725
111146349-A18	1	ANGPTL2	3952	41.3715	-0.224593	3500	36.4	0.688848	3868	44.6484	0.00609387
111146349-A19	1	BSCL2	4279	67.8196	1.12834	3845	64.0312	2.49973	2802	57.6017	0.728765
111146349-A20	1	FBN2	5202	36.3899	-0.479423	3338	47.6034	1.42309	6277	45.6428	0.0615733
111146349-A21	1	ATRAID	1539	42.3002	-0.177084	1539	2.98895	-1.50084	339	27.1386	-0.970783
111146349-A22	4	LHB, CGB1, CGB, CGB7	1784	44.2825	-0.0756796	1381	16.727	-0.600475	768	18.75	-1.43879
111146349-B03	1	SERPINF1	3956	54.3225	0.437911	5610	34.4385	0.560296	3091	69.4597	1.39033
111146349-B04	1	HSD17B12	3346	44.1423	-0.0828541	5017	25.4335	-0.0298698	2296	38.5889	-0.331971
111146349-B05	1	LAMB3	3301	42.6537	-0.158998	3918	25.9061	0.00109997	788	55.3299	0.602022
111146349-B06	1	UBASH3B	3138	26.2269	-0.999302	1548	28.8114	0.191506	1089	52.8007	0.460916
111146349-B07	1	WDR5	3413	61.7638	0.818565	2041	34.5909	0.570283	1355	21.107	-1.30729
111146349-B08	1	DHRSX	3408	38.9965	-0.346083	2423	18.2831	-0.498491	2100	39.9048	-0.258556
111146349-B09	1	IBSP	4179	28.8346	-0.865904	3770	32.8382	0.455415	2627	52.5314	0.44589
111146349-B10	1	PAFAH2	3879	34.1583	-0.593577	3681	42.9503	1.11814	2584	46.904	0.131936
111146349-B11	1	AFF2	2980	59.9664	0.726621	3599	49.6249	1.55558	1392	71.3362	1.49502
111146349-B12	1	PLCH2	1715	63.4985	0.907303	2188	7.40402	-1.21148	630	36.3492	-0.456922
111146349-B13	1	CLN8	1223	80.5397	1.77903	1180	3.64407	-1.4579	431	16.9374	-1.53992
111146349-B14	1	FASN	1862	48.2814	0.128882	3355	20.3875	-0.360576	3347	58.0221	0.752219
111146349-B15	1	SEMA6D	2580	18.6047	-1.38921	3488	21.4736	-0.289393	896	62.1652	0.983363
111146349-B16	1	ALOX12B	3338	34.4218	-0.580097	3723	26.5646	0.0442581	2206	48.0508	0.195914
111146349-B17	1	IL1RAPL2	3507	42.1443	-0.185059	3920	18.4184	-0.489627	1617	66.914	1.2483
111146349-B18	1	OXSM	2554	66.249	1.048	1441	32.8244	0.454513	1816	35.1322	-0.524821
111146349-B19	1	BDH1	3904	26.6137	-0.979513	5478	39.3939	0.885064	381	55.643	0.61949
111146349-B20	1	CYP7A1	2452	44.6166	-0.0585875	1106	36.4376	0.691313	868	32.4885	-0.672313
111146349-B21	1	MUT	2876	51.8428	0.311063	3482	17.5761	-0.544827	1826	37.1303	-0.413342
111146349-B22	1	STAR	3060	27.7451	-0.921639	3601	11.1358	-0.966911	432	53.4722	0.498379
111146349-C03	1	HAGH	3094	41.3381	-0.2263	4770	30.5031	0.302381	3192	53.5088	0.500418
111146349-C04	1	TIPIN	1414	33.5926	-0.622512	813	6.64207	-1.26142	195	24.6154	-1.11156
111146349-C05	1	ZAN	4799	37.4036	-0.427564	4403	24.506	-0.0906565	3809	44.6049	0.00366621
111146349-C06	1	CD248	1581	39.8482	-0.302514	2280	19.4737	-0.420464	1485	29.697	-0.828053
111146349-C07	1	CTAG1B	3597	66.7223	1.07221	3559	37.6229	0.768996	1270	39.2913	-0.292779
111146349-C08	1	AGXT2	2709	58.6563	0.659603	1327	44.6119	1.22704	1535	42.9316	-0.0896872
111146349-C09	1	PRCC	3180	80.566	1.78038	2570	49.7665	1.56486	1345	74.7955	1.68802
111146349-C10	1	LOXL3	2916	61.0425	0.781667	1752	35.6735	0.641236	1408	57.3864	0.716751
111146349-C11	1	GAN	3052	44.1678	-0.0815497	1860	36.0753	0.667566	2108	49.9051	0.299369
111146349-C12	1	GPRASP2	1998	30.4805	-0.781713	3442	20.6566	-0.342939	2181	50.4356	0.328963
111146349-C13	1	USP6NL	2886	27.8586	-0.915832	2860	21.5385	-0.285143	1979	54.9773	0.582346
111146349-C14	1	AGBL3	2601	40.1769	-0.285702	2400	24.8333	-0.0692051	2358	55.5556	0.614609
111146349-C15	1	TRIM16	1547	7.62767	-1.95073	1333	1.87547	-1.57381	596	16.2752	-1.57686
111146349-C16	1	PLXNA1	3262	19.5586	-1.34042	4667	21.577	-0.282616	3086	29.7472	-0.825248
111146349-C17	1	SEZ6L	1544	14.7668	-1.58553	2154	5.10678	-1.36204	1149	44.4735	-0.00366621
111146349-C18	1	ATRNL1	1968	28.0996	-0.903505	1907	18.7729	-0.466389	876	34.589	-0.555122
111146349-C19	1	CKAP2	4441	49.2457	0.178207	5116	45.3479	1.27527	5138	63.8965	1.07995
111146349-C20	1	GPC3	2159	74.4789	1.469	2204	30.3993	0.295574	816	46.5686	0.113224
111146349-C21	1	ANGPT4	2792	48.5315	0.141675	2158	27.3401	0.0950847	1199	18.1818	-1.47049
111146349-C22	1	FSHB	1252	34.2652	-0.588109	1835	24.7411	-0.0752469	402	65.1741	1.15123
111146349-D03	1	TNNI3	3286	72.3372	1.35944	3519	41.4322	1.01865	3612	60.1883	0.87307
111146349-D04	1	HSD17B14	3013	51.0123	0.268577	2374	33.6984	0.511791	1019	33.5623	-0.612404
111146349-D05	1	LAMC2	1780	49.6629	0.199551	1241	4.59307	-1.39571	255	24.3137	-1.12839
111146349-D06	1	RDH13	2167	51.0844	0.272269	1829	14.3248	-0.757913	1098	33.2423	-0.63026
111146349-D07	1	BMP3	3939	47.8294	0.105759	3906	31.2852	0.353636	2336	48.9298	0.244955
111146349-D08	1	ARSI	2317	44.1519	-0.0823599	2366	24.0068	-0.123377	760	65.7895	1.18556
111146349-D09	1	SPARC	3117	43.3109	-0.125383	2624	37.9954	0.793409	2756	49.5283	0.278346
111146349-D10	1	PLA2G2A	2698	20.8302	-1.27536	3312	49.1546	1.52475	1693	29.3562	-0.847066
111146349-D11	1	PCDH18	2440	25.4508	-1.039	1116	28.1362	0.147257	390	17.9487	-1.48349
111146349-D12	1	PLA2G2F	1662	71.1793	1.30021	1444	3.67036	-1.45618	803	29.2653	-0.852138
111146349-D13	1	L1CAM	2150	79.5349	1.72763	3002	11.8588	-0.919529	1349	57.2276	0.707892
111146349-D14	1	MLYCD	1581	44.339	-0.0727887	1576	28.934	0.199544	1169	35.9281	-0.480413
111146349-D15	1	PCDHB5	3568	66.4798	1.05981	3078	52.0793	1.71643	2526	45.1702	0.0352071
111146349-D16	1	ALOX15	3033	17.9031	-1.4251	3862	13.9565	-0.782048	839	28.0095	-0.922196
111146349-D17	1	GFRA3	2541	37.623	-0.416343	1328	28.7651	0.188471	777	54.8263	0.573921
111146349-D18	1	CYP19A1	2493	55.8765	0.5174	1750	39.1429	0.868609	1858	56.2971	0.65598
111146349-D19	1	CBR1	2238	86.3271	2.07508	3724	65.145	2.57273	2451	67.8091	1.29824
111146349-D20	1	CYP7B1	3700	44.6757	-0.0555676	2782	48.023	1.45059	2661	60.3908	0.884371
111146349-D21	1	GSTO1	2534	60.6551	0.761848	2774	9.69719	-1.06119	1847	25.176	-1.08028
111146349-D22	1	ADM	4710	34.7771	-0.561924	5975	39.3808	0.8842	5099	48.4409	0.217678
111146349-E03	1	INSL3	2260	57.1239	0.581212	1390	4.89209	-1.37611	985	10.8629	-1.87881
111146349-E04	1	MSL2	3283	64.5446	0.960814	2089	34.2748	0.549565	2545	43.7328	-0.0449872
111146349-E05	1	A1BG	1005	36.2189	-0.488168	3364	32.5803	0.438511	686	75.3644	1.71976
111146349-E06	1	PLXDC1	3512	43.992	-0.0905391	3683	36.8993	0.721569	4032	44.2956	-0.0135869
111146349-E07	1	MEGF8	2373	72.5242	1.36901	1327	13.1876	-0.832437	663	22.9261	-1.2058
111146349-E08	1	TMEM108	2895	43.2124	-0.130419	4619	24.659	-0.0806293	1841	38.6746	-0.327185
111146349-E09	1	RNF6	2278	18.1299	-1.4135	3222	6.89013	-1.24516	959	10.8446	-1.87983
111146349-E10	1	RTN4IP1	1998	75.3754	1.51485	2740	33.2117	0.479893	1353	37.9897	-0.3654
111146349-E11	1	TAF15	4000	62.575	0.86006	2340	58.2906	2.12351	3521	58.1369	0.758623
111146349-E12	1	ANTXR2	3268	59.8225	0.719258	2995	23.4391	-0.160582	2613	47.0723	0.141326
111146349-E13	1	CKAP5	1454	46.9051	0.0584765	673	19.4651	-0.421028	329	23.1003	-1.19608
111146349-E14	1	CATSPER4	3878	42.9087	-0.145955	2232	38.2168	0.80792	1806	47.2868	0.153293
111146349-E15	1	TXNIP	2455	24.6843	-1.07821	2590	9.26641	-1.08943	870	74.023	1.64492
111146349-E16	1	PLXNA2	2943	49.1675	0.174209	1865	38.874	0.850988	1564	14.4501	-1.67868
111146349-E17	1	VSIG2	1976	91.3462	2.33183	2201	27.124	0.0809223	880	48.2955	0.209565
111146349-E18	1	PLXNA3	3432	57.9837	0.625194	4291	50.3612	1.60383	2814	35.2878	-0.516135
111146349-E19	1	RTDR1	1559	32.5208	-0.677339	1177	2.37893	-1.54082	253	31.6206	-0.720735
111146349-E20	1	COMP	2352	67.432	1.10851	2308	18.0243	-0.515456	595	21.5126	-1.28466
111146349-E21	1	PEX5L	2204	48.8203	0.156449	1675	24.597	-0.0846928	1188	28.7879	-0.878772
111146349-E22	1	ANGPT1	3381	77.6989	1.63371	2344	45.9044	1.31175	2860	46.6434	0.117394
111146349-F03	1	TINAG	3981	49.5604	0.194308	1835	68.7738	2.81056	2729	39.8314	-0.262646
111146349-F04	1	DHRS7	3720	30.3226	-0.78979	6274	19.3975	-0.425456	2659	72.1324	1.53944
111146349-F05	1	AMH	3247	59.2855	0.691787	2988	41.8675	1.04717	2235	32.3937	-0.677599
111146349-F06	1	DHRS1	4866	44.2047	-0.0796608	5689	44.6651	1.23053	4055	53.5635	0.503472
111146349-F07	1	BMP5	2371	56.4741	0.54797	1393	69.1314	2.83399	1034	49.5164	0.277684
111146349-F08	1	HSD17B13	2300	52.8696	0.363585	2521	24.1174	-0.116125	1703	73.9284	1.63964
111146349-F09	1	PDLIM7	1998	21.8218	-1.22464	2211	11.2619	-0.958648	207	48.7923	0.237282
111146349-F10	1	PLCB3	3865	40.5692	-0.265631	4086	39.4273	0.887251	3015	56.4511	0.664571
111146349-F11	1	CAV3	2051	47.5378	0.0908416	2533	50.454	1.60992	2790	26.7025	-0.995115
111146349-F12	1	PLA2G12A	2290	45.2402	-0.0266911	1894	39.2819	0.877724	1489	51.1081	0.366485
111146349-F13	1	LRCH4	4756	28.5114	-0.882442	3800	31.5263	0.369438	3182	39.0949	-0.303738
111146349-F14	1	MECR	2783	60.7977	0.769143	1583	35.1864	0.609308	1057	49.9527	0.302023
111146349-F15	1	NLGN2	2127	74.9882	1.49505	3264	54.136	1.85123	1284	77.9595	1.86454
111146349-F16	1	ALOX15B	1624	60.5296	0.755426	863	12.5145	-0.876554	266	32.3308	-0.681109
111146349-F17	1	YWHAH	1611	69.46	1.21225	2793	18.439	-0.488278	1061	44.6748	0.00756886
111146349-F18	1	FDXR	1079	43.9296	-0.0937344	3781	12.1132	-0.902854	564	76.2411	1.76867
111146349-F19	1	CBR3	3305	23.2375	-1.15222	4551	5.00989	-1.36839	2717	41.2587	-0.183017
111146349-F20	1	CYP11A1	4688	50.6826	0.251712	8669	21.2481	-0.304171	4367	35.4706	-0.505941
111146349-F21	1	ARSG	1858	44.9408	-0.0420055	2858	25.1575	-0.047963	616	47.4026	0.159752
111146349-F22	1	HSD17B1	2840	40.2113	-0.283941	5410	29.5933	0.242755	3992	46.2174	0.0936312
111146349-G03	1	MORC1	1903	52.6537	0.352543	1562	57.8745	2.09624	1853	44.9541	0.0231508
111146349-G04	1	BRF2	2228	45.1526	-0.0311707	2097	36.8145	0.716013	1906	62.0147	0.974967
111146349-G05	1	ACTN1	3686	52.0347	0.320879	2413	54.6622	1.88571	2831	59.0251	0.808175
111146349-G06	1	SEPN1	1881	36.8953	-0.453569	3988	29.338	0.226021	2679	37.738	-0.379442
111146349-G07	1	MECOM	2911	45.7231	-0.00198637	3887	17.983	-0.518159	2130	58.6385	0.786608
111146349-G08	1	RNF26	506	71.1462	1.29852	2414	33.2643	0.483341	1514	37.7807	-0.377057
111146349-G09	1	SDC2	1681	35.2171	-0.539413	1883	12.2677	-0.892731	300	38	-0.364823
111146349-G10	1	IL17RC	3161	41.8538	-0.199916	5424	33.3149	0.486657	1832	50.3821	0.32598
111146349-G11	1	RBM10	1895	70.3958	1.26013	1645	11.6717	-0.931786	192	56.25	0.653352
111146349-G12	1	PACRG	2633	81.5799	1.83224	4495	34.2158	0.5457	1214	59.8847	0.856133
111146349-G13	1	EXOG	2915	58.6278	0.658143	4152	24.0607	-0.119842	2901	41.3995	-0.175163
111146349-G14	1	AKR1C6P	2327	31.0271	-0.753752	2680	10.9328	-0.980212	1292	23.7616	-1.15919
111146349-G15	1	EHD1	2465	20.1623	-1.30953	2823	13.1775	-0.833104	1381	52.2085	0.427878
111146349-G16	1	PLXNB3	2254	26.9299	-0.96334	2236	19.4991	-0.418798	897	48.7179	0.233136
111146349-G17	1	MKRN1	3205	37.4103	-0.427223	2005	46.7332	1.36606	2130	20.8451	-1.3219
111146349-G18	1	AMN	1794	51.3935	0.28808	2144	5.73694	-1.32074	319	37.931	-0.368671
111146349-G19	1	MRPS28	3228	70.2912	1.25478	2467	35.3466	0.619809	1160	67.7586	1.29542
111146349-G20	1	DCN	3142	61.1394	0.786622	1507	40.4114	0.951747	2056	54.8638	0.576017
111146349-G21	1	NUB1	2662	62.4718	0.854782	2170	24.9309	-0.0628124	1240	32.2581	-0.685168
111146349-G22	1	ANGPT2	2994	43.9546	-0.0924549	2462	50.4468	1.60944	1983	44.7302	0.0106581
111146349-H03	1	MFRP	3549	50.4649	0.240577	2477	39.4832	0.890917	896	50.4464	0.329569
111146349-H04	1	RDH14	3529	44.4602	-0.0665908	4965	18.006	-0.51665	2238	34.8079	-0.542914
111146349-H05	1	SNAI1	3861	22.3517	-1.19753	4851	29.4785	0.235226	2304	61.2847	0.934242
111146349-H06	1	SDR9C7	247	72.0648	1.3455	2315	13.3045	-0.824776	533	50.0938	0.309896
111146349-H07	1	BMP6	1461	40.3833	-0.275141	4895	23.5751	-0.151668	2594	41.2876	-0.181407
111146349-H08	1	ARSH	2327	29.566	-0.828494	3259	12.2123	-0.896357	1755	33.2764	-0.628358
111146349-H09	1	IGSF10	1617	42.1769	-0.183392	1707	7.38137	-1.21297	614	32.7362	-0.658495
111146349-H10	1	PLCB4	2721	53.3627	0.388813	2812	35.633	0.638581	1545	43.5599	-0.0546355
111146349-H11	1	LMNA	3583	63.9687	0.931355	3992	30.3357	0.291406	1325	76.8302	1.80153
111146349-H12	1	PLCD4	5132	30.0468	-0.803899	5876	26.5997	0.0465604	3524	50.1135	0.310995
111146349-H13	1	ENC1	3427	28.0128	-0.907943	4322	14.8311	-0.724729	1421	60.0985	0.868063
111146349-H14	1	PECR	2675	56.9346	0.571528	1752	14.4406	-0.750319	1405	32.1708	-0.690036
111146349-H15	1	PCDHB16	2940	39.3197	-0.329547	3793	32.3754	0.425087	3833	50.9783	0.359245
111146349-H16	1	LTA4H	2270	70.5727	1.26918	2658	32.3175	0.421292	2788	58.3931	0.772918
111146349-H17	1	RLN3	2911	13.9471	-1.62747	1205	69.4606	2.85556	729	45.9534	0.0788984
111146349-H18	1	HSD17B3	2795	31.0555	-0.7523	3052	15.6946	-0.668135	1717	12.6383	-1.77976
111146349-H19	1	DBT	2662	33.133	-0.646026	3701	35.8552	0.653141	2539	46.0417	0.0838296
111146349-H20	1	CYP11B1	1723	31.9211	-0.70802	932	7.51073	-1.20449	446	22.1973	-1.24646
111146349-H21	1	PLEKHM2	3328	32.6322	-0.671642	1811	41.7449	1.03914	820	25.122	-1.0833
111146349-H22	1	HSD17B2	2119	63.379	0.901185	2088	10.0096	-1.04072	799	12.766	-1.77264
111146349-I03	1	SPATA20	2519	15.4426	-1.55096	866	68.9376	2.82129	278	86.3309	2.33158
111146349-I04	1	TBC1D23	3906	41.8587	-0.199669	3503	52.2695	1.7289	3708	42.4218	-0.118129
111146349-I05	1	BCL7A	2826	56.7233	0.560719	1736	17.1659	-0.571711	1323	37.1126	-0.41433
111146349-I06	1	JPH3	2996	39.1522	-0.338117	3488	45.2982	1.27201	1347	66.7409	1.23864
111146349-I07	1	FUS	3677	53.821	0.412257	3518	38.772	0.844305	2430	46.749	0.123286
111146349-I08	1	ADM2	1617	40.0124	-0.294116	953	5.77125	-1.31849	292	21.5753	-1.28116
111146349-I09	1	SDC4	3598	41.4119	-0.222524	4398	27.9218	0.133205	2990	42.107	-0.13569
111146349-I10	1	DNAJC14	4601	46.1421	0.0194485	3961	54.6832	1.88708	3732	56.2969	0.655969
111146349-I11	1	OFD1	3741	46.6186	0.0438188	3704	24.1631	-0.113133	2955	32.9272	-0.647835
111146349-I12	1	MUC17	2025	35.9506	-0.501892	596	8.22148	-1.15791	127	30.7087	-0.77161
111146349-I13	1	AMMECR1	5081	26.3531	-0.992847	5050	36.2376	0.678206	4360	58.2798	0.766597
111146349-I14	1	CUEDC1	3262	60.9442	0.776637	3261	41.061	0.994321	3071	55.6171	0.618041
111146349-I15	1	CKAP4	1838	41.0773	-0.239642	3002	20.453	-0.35628	1919	49.036	0.250878
111146349-I16	1	RNF113A	3333	69.2169	1.19982	4692	32.7792	0.451549	2985	43.1491	-0.0775538
111146349-I17	1	MKRN2	3808	57.3267	0.591585	2424	59.1172	2.17768	3227	46.5758	0.113623
111146349-I18	1	PLXDC2	4372	20.5627	-1.28905	3732	44.1854	1.19909	3186	49.6861	0.287151
111146349-I19	1	GLTSCR2	1874	43.2231	-0.129876	1082	6.74677	-1.25456	407	27.7641	-0.935887
111146349-I20	1	PHLDA2	2435	32.8131	-0.662387	2671	20.292	-0.366832	2693	56.8882	0.68896
111146349-I21	1	TRIM34	3133	22.1832	-1.20615	3529	32.2471	0.416676	1124	67.3488	1.27256
111146349-I22	1	TNFAIP2	3421	40.3975	-0.274412	2083	37.302	0.747961	1585	58.3596	0.771049
111146349-J03	1	SPINT1	1645	53.3739	0.389382	1218	37.6026	0.767665	1517	37.6401	-0.384903
111146349-J04	1	ALDH8A1	2604	23.9247	-1.11707	1997	30.5959	0.30846	1813	48.3729	0.213883
111146349-J05	2	ANXA2P2, ANXA2	1463	27.9563	-0.910838	3508	11.4595	-0.945694	2305	24.3818	-1.12459
111146349-J06	1	ALDH16A1	3317	55.1402	0.479737	3139	24.0204	-0.122484	1390	47.9137	0.188265
111146349-J07	1	BMP7	2604	34.8694	-0.557199	3630	6.80441	-1.25078	777	26.6409	-0.998551
111146349-J09	1	SOST	2517	30.7906	-0.765847	2162	13.4598	-0.814603	1358	23.1959	-1.19075
111146349-J10	1	PLCG1	2672	61.9386	0.827506	4355	32.6062	0.440211	2874	45.6159	0.0600694
111146349-J11	1	BOC	4283	27.7609	-0.92083	4232	34.4991	0.564264	3946	45.2103	0.0374449
111146349-J12	1	LIPJ	4817	21.3411	-1.24923	5527	32.3684	0.424624	5533	76.7576	1.79748
111146349-J13	1	NEURL	1469	48.7406	0.152373	2298	13.1419	-0.835437	760	17.2368	-1.52321
111146349-J14	1	ASPRV1	3501	10.2542	-1.81637	3876	20.5882	-0.347419	2046	47.263	0.151961
111146349-J15	1	ATN1	3061	59.2617	0.690569	2932	14.7681	-0.728859	1870	36.2032	-0.465067
111146349-J16	2	LTC4S, MAML1	2914	53.3631	0.38883	3920	20.2041	-0.372596	1538	47.9194	0.188583
111146349-J17	1	AADAC	3399	54.7808	0.461354	3922	35.9765	0.661096	2742	58.2422	0.764496
111146349-J18	1	LSS	4652	36.6079	-0.468268	2962	36.1242	0.670775	2326	33.362	-0.62358
111146349-J19	1	DECR1	3489	53.3964	0.390534	2053	35.85	0.652801	2218	20.1533	-1.3605
111146349-J20	1	CYP11B2	2265	64.1501	0.940633	2483	17.0761	-0.577595	752	48.8032	0.237892
111146349-J21	2	C1QTNF3, AMACR	4212	31.1254	-0.748724	4896	40.2778	0.942989	3780	54.3122	0.54524
111146349-J22	1	HSD17B8	4671	59.3449	0.694826	5337	30.4666	0.299983	1766	86.8063	2.3581
111146349-K03	1	CRCP	2262	40.8488	-0.251328	1188	19.697	-0.405831	1081	26.457	-1.00881
111146349-K04	1	APOBR	3702	54.1599	0.429592	4297	31.0682	0.339413	3003	64.036	1.08773
111146349-K05	1	LDLRAD4	2877	71.0462	1.2934	1941	34.0546	0.535137	2265	32.0971	-0.694147
111146349-K06	1	MPP4	5730	46.9983	0.0632423	6241	40.3301	0.946416	4651	67.1038	1.25889
111146349-K07	1	LTBP1	4407	54.7538	0.459972	5863	31.3662	0.358944	2951	38.4277	-0.340964
111146349-K08	1	LPAL2	2283	32.3697	-0.685072	1912	11.454	-0.946058	987	57.7508	0.737081
111146349-K09	1	TIMP4	2529	49.7034	0.201624	3964	17.886	-0.524519	1474	44.9118	0.0207895
111146349-K10	1	DHX57	2758	53.372	0.389287	1552	26.2887	0.0261737	1232	25.487	-1.06293
111146349-K11	1	BZRAP1	2502	26.6986	-0.97517	4372	14.0439	-0.776319	988	58.502	0.778994
111146349-K12	1	RNF32	3822	46.9126	0.0588612	5616	25.8725	-0.00109997	3239	51.7752	0.403704
111146349-K13	1	OPTN	2583	70.1897	1.24958	1578	34.7275	0.579236	1313	20.9444	-1.31636
111146349-K14	1	ACRV1	3146	54.4183	0.44281	3643	22.454	-0.22514	2362	51.1008	0.366074
111146349-K15	1	MID2	3387	63.6552	0.915314	3094	35.488	0.62908	2304	53.4288	0.495958
111146349-K16	1	TCL1A	4588	49.8692	0.210105	3674	60.0163	2.23661	4452	56.4465	0.664318
111146349-K17	1	PLXNB2	1024	45.8008	0.00198637	1589	2.8949	-1.507	374	17.1123	-1.53016
111146349-K18	1	MFNG	1438	34.1446	-0.594275	1482	28.6775	0.18273	1231	30.7067	-0.771717
111146349-K19	1	TRIM17	417	60.9113	0.774953	2406	0.997506	-1.63135	534	15.7303	-1.60726
111146349-K20	2	DGCR6, DGCR6L	607	77.7595	1.63681	1460	17.8767	-0.525126	266	48.4962	0.220767
111146349-K21	1	RC3H2	3363	45.6735	-0.00452431	1765	37.4504	0.75769	1212	33.2508	-0.629782
111146349-K22	1	TNFRSF12A	2919	67.7287	1.12369	1243	32.5825	0.438655	1015	67.1921	1.26382
111146349-L03	1	TENM4	2922	46.167	0.0207205	3924	14.6279	-0.738044	2440	24.5082	-1.11754
111146349-L04	1	DHRS11	3281	95.0015	2.51882	3375	48.5333	1.48404	1586	69.0416	1.367
111146349-L05	1	ARSE	2932	49.5225	0.192369	2158	41.8443	1.04566	2647	25.0472	-1.08746
111146349-L06	1	DHRS13	1926	75.2336	1.5076	5555	17.0477	-0.579457	2770	47.9783	0.191873
111146349-L07	1	BMP8B	1545	65.178	0.993214	1926	17.8609	-0.526166	910	26.7033	-0.995071
111146349-L08	1	OAT	2165	69.1455	1.19617	1833	19.3672	-0.427446	238	60.9244	0.914138
111146349-L09	1	AMELX	5024	27.707	-0.923588	5705	55.723	1.95524	2293	68.8618	1.35697
111146349-L10	1	PNLIPRP1	1655	15.2266	-1.56201	2260	15.708	-0.667261	191	60.733	0.90346
111146349-L11	1	MLF1	3345	58.2063	0.636581	4066	23.8564	-0.133233	3052	45.5439	0.0560547
111146349-L12	1	PLA2G2C	1271	32.4154	-0.682732	753	17.1315	-0.573967	105	29.5238	-0.837714
111146349-L13	1	FGF19	1808	29.8673	-0.813082	2841	5.13904	-1.35992	976	19.6721	-1.38734
111146349-L14	1	ALOX12	1915	17.389	-1.4514	1699	19.6586	-0.408344	477	74.6331	1.67896
111146349-L15	1	SERPINI1	1588	80.9194	1.79845	2083	37.494	0.760546	1133	28.6849	-0.884516
111146349-L16	1	MGST2	1105	47.5113	0.0894874	1105	23.0769	-0.184316	341	24.6334	-1.11055
111146349-L17	1	AGXT	4080	41.3235	-0.227044	4206	13.8136	-0.791413	1192	30.9564	-0.75779
111146349-L18	1	HSD17B11	1426	81.8373	1.84541	1606	17.746	-0.533696	1170	15.8974	-1.59794
111146349-L19	1	KDSR	4486	44.8729	-0.0454768	3824	42.3379	1.078	1872	69.1239	1.37159
111146349-L20	1	CYP17A1	2058	66.6181	1.06688	2168	5.16605	-1.35815	746	29.0885	-0.862001
111146349-L21	1	DHRS7B	3700	30.5405	-0.77864	3877	35.0271	0.59887	1762	75.3689	1.72
111146349-L22	1	HSD11B2	735	26.2585	-0.997685	2078	5.43792	-1.34034	703	14.6515	-1.66745
111146349-M03	1	ADAM2	4690	32.4733	-0.679769	2869	40.4322	0.95311	2439	69.3317	1.38319
111146349-M04	1	TRIM39	2210	30.724	-0.769256	2007	42.6507	1.09851	2564	49.805	0.293783
111146349-M05	1	TMEM50B	2210	47.0136	0.064026	2044	30.8708	0.32648	1149	25.9356	-1.0379
111146349-M06	1	IRF2BPL	3294	62.2951	0.84574	2961	40.8308	0.979233	2341	53.7804	0.515574
111146349-M07	1	MT1E	692	54.0462	0.423777	971	11.4315	-0.94753	639	12.0501	-1.81258
111146349-M08	1	RNF39	2974	60.5918	0.75861	1095	40.7306	0.972665	619	72.6979	1.57099
111146349-M09	1	TTC3	3001	30.5232	-0.779529	5151	32.9256	0.461147	3462	67.3888	1.27479
111146349-M10	1	NEXN	3273	39.3523	-0.327882	3444	24.6806	-0.0792146	1782	41.358	-0.177477
111146349-M11	1	WDR46	2100	44.0952	-0.0852595	1813	13.1274	-0.836384	625	25.76	-1.0477
111146349-M12	1	JAKMIP1	2856	36.6947	-0.46383	4676	28.0368	0.140742	1943	37.2105	-0.40887
111146349-M13	1	PRMT3	4562	75.4932	1.52088	6977	23.0472	-0.186267	4383	38.6265	-0.32987
111146349-M14	1	GPC1	2554	31.0885	-0.75061	2950	20.0339	-0.383749	935	69.4118	1.38765
111146349-M15	1	BTN3A2	5241	33.6195	-0.621136	5351	38.1611	0.804266	3895	57.2015	0.706439
111146349-M16	1	DLK1	2592	52.7006	0.354943	3549	12.257	-0.893431	2252	19.627	-1.38986
111146349-M17	1	FGFR1OP2	5097	37.2964	-0.433047	4386	35.7957	0.649244	3367	36.1152	-0.469975
111146349-M18	1	TRIM14	678	47.9351	0.111166	1173	32.9923	0.465517	1010	65.9406	1.194
111146349-M19	1	ANKMY1	2842	80.4363	1.77374	1663	19.9639	-0.388335	957	29.3626	-0.846708
111146349-M20	1	DGCR2	3949	16.5358	-1.49504	1722	35.3659	0.621072	1078	36.4564	-0.450941
111146349-M21	1	LEPROT	2582	36.5221	-0.472659	1470	7.61905	-1.19739	221	62.4434	0.998887
111146349-M22	1	ANGPTL6	2519	93.8865	2.46177	1302	55.1459	1.91741	1511	61.681	0.956351
111146349-N03	1	DSP	3206	38.3344	-0.379952	2932	17.0191	-0.581332	2215	46.3205	0.0993836
111146349-N04	1	ARSJ	2088	77.9693	1.64755	1876	23.1343	-0.180554	998	33.2665	-0.628905
111146349-N05	1	GDF11	3944	22.1349	-1.20863	4964	16.6197	-0.60751	2090	28.756	-0.880551
111146349-N06	1	ARSK	3764	55.8448	0.515783	4927	36.5334	0.69759	5725	56.1572	0.648175
111146349-N07	1	CDH11	3478	54.8016	0.462417	3091	31.6079	0.374784	1819	34.6894	-0.549524
111146349-N08	1	CES2	2153	76.1263	1.55327	4140	12.0773	-0.905207	701	35.0927	-0.527021
111146349-N09	1	ANKH	2236	75.8497	1.53912	1317	39.18	0.87104	320	40.3125	-0.235808
111146349-N10	1	PLA2G10	2293	46.2276	0.0238225	3304	10.23	-1.02627	1064	36.5602	-0.445153
111146349-N11	1	TRIM10	2609	59.7547	0.715789	4437	28.5553	0.174726	2088	27.8736	-0.929782
111146349-N12	1	ACACA	2668	73.051	1.39595	1965	36.6412	0.704657	1708	39.8126	-0.263695
111146349-N13	1	OLFM1	2113	40.6531	-0.26134	3076	18.0104	-0.516364	1622	46.0543	0.0845273
111146349-N14	1	ALOX5	4827	37.5181	-0.421707	3264	49.2647	1.53197	3105	70.6924	1.4591
111146349-N15	1	SLIT3	3550	56.9859	0.574154	4544	27.1787	0.0845048	2505	25.3892	-1.06838
111146349-N16	1	ALOXE3	2652	24.8869	-1.06785	4019	15.2277	-0.698738	1932	30.5383	-0.781115
111146349-N17	1	ARSD	1909	65.3745	1.00327	2136	21.0674	-0.316015	1129	16.0319	-1.59043
111146349-N18	3	HSD17B7P1, HSD17B7, HSD17B7P2	4145	44.1255	-0.0837139	5242	31.9725	0.398682	3793	54.2051	0.539267
111146349-N19	1	GSTM1	2330	30	-0.806291	5658	12.6723	-0.86621	1450	66.2759	1.2127
111146349-N20	1	CYP21A2	1891	18.2972	-1.40494	5943	7.85798	-1.18173	2388	37.6047	-0.386878
111146349-N21	2	NME4, DECR2	1696	38.8561	-0.353262	4975	28.5829	0.176534	2845	38.8049	-0.319916
111146349-N22	1	SC5D	1698	21.7903	-1.22625	3573	19.8433	-0.396243	1566	35.1213	-0.525426
111146349-O03	1	SPAM1	3437	48.9962	0.165447	3038	12.7716	-0.859706	996	38.755	-0.3227
111146349-O04	1	RETN	2593	38.5268	-0.370109	2843	16.2504	-0.631708	1788	39.9329	-0.256987
111146349-O05	1	CRYGB	3093	61.7523	0.817977	3372	21.9158	-0.260415	1617	18.7384	-1.43944
111146349-O06	1	CSMD1	1000	61.5	0.805069	3416	11.6511	-0.933142	1135	41.5859	-0.164764
111146349-O07	1	TRIM37	2917	25.5742	-1.03269	1824	7.89474	-1.17932	797	43.5383	-0.0558407
111146349-O08	1	ANP32E	3756	52.0234	0.320301	4375	29.5543	0.240195	2142	46.4519	0.106713
111146349-O09	1	MANF	2791	51.0928	0.272696	2784	15.3736	-0.689177	549	43.5337	-0.0560957
111146349-O10	1	BPIFB1	3815	63.3028	0.897287	5636	32.5053	0.4336	2381	78.0764	1.87106
111146349-O11	1	HMGN3	4050	35.0864	-0.546099	5786	14.8635	-0.722608	1673	62.3431	0.993289
111146349-O12	1	CMYA5	2637	88.8889	2.20613	2425	22.1443	-0.245436	1370	29.854	-0.819291
111146349-O13	1	SMYD5	2483	23.0769	-1.16044	1901	6.04945	-1.30026	1189	13.7931	-1.71534
111146349-O14	1	LMO2	2157	70.9782	1.28992	2023	11.7647	-0.925693	1310	24.8092	-1.10075
111146349-O15	1	SYNE2	2536	58.0836	0.630305	3373	5.04002	-1.36641	934	16.3812	-1.57095
111146349-O16	1	PLXND1	4140	53.5024	0.395958	4315	38.7254	0.841248	2921	65.012	1.14219
111146349-O17	1	CHIC2	4348	50.966	0.266207	3746	45.3017	1.27224	4936	57.2934	0.711562
111146349-O18	1	SCGB1A1	2556	39.1628	-0.337577	2545	17.0138	-0.581683	2051	19.1614	-1.41584
111146349-O19	1	MEX3C	4968	30.7568	-0.767575	3945	35.9442	0.658978	2346	63.896	1.07993
111146349-O20	1	CASQ2	2173	73.3088	1.40914	3781	21.7667	-0.270183	947	61.6684	0.955649
111146349-O21	1	ZRANB1	3988	53.987	0.420745	3227	56.771	2.02392	2506	41.9393	-0.145045
111146349-O22	1	PLCD3	2490	63.0924	0.886525	1424	20.0843	-0.380448	1193	26.2364	-1.02112
111146349-P03	1	FLOT2	4274	22.7188	-1.17876	4387	25.4844	-0.0265366	2035	62.8501	1.02158
111146349-P04	1	CXorf21	2332	25.5146	-1.03574	3804	24.8948	-0.0651736	2333	61.2516	0.932394
111146349-P05	1	POSTN	2003	47.9281	0.110808	2021	18.2088	-0.503361	1473	17.1758	-1.52661
111146349-P06	3	HSD17B7P1, HSD17B7, HSD17B7P2	4971	35.9485	-0.502	5778	27.1028	0.0795309	4085	55.0061	0.583956
111146349-P07	1	DSPP	2164	32.2551	-0.690934	1568	5.67602	-1.32473	603	52.7363	0.457323
111146349-P08	1	PAFAH1B3	3976	31.8662	-0.710827	5169	19.4041	-0.425022	2412	35.6136	-0.497962
111146349-P09	1	AHSG	4204	19.9334	-1.32124	3347	28.8617	0.194803	2269	42.3094	-0.124401
111146349-P10	1	LIPG	936	71.047	1.29344	2238	46.1126	1.32539	2156	51.6234	0.395231
111146349-P11	1	BDNF	3379	53.359	0.388621	3325	34.7068	0.577877	2117	61.077	0.922653
111146349-P12	1	ACACB	3041	51.266	0.281557	4278	19.3315	-0.429785	3139	49.6655	0.286
111146349-P13	1	OLFM1	3223	24.9767	-1.06325	1851	57.6985	2.08471	584	87.3288	2.38725
111146349-P14	1	ALOX5AP	2513	44.5682	-0.0610631	4530	27.8366	0.127625	3538	39.6552	-0.27248
111146349-P15	1	RNF103	1699	32.9017	-0.657857	2967	6.87563	-1.24611	980	33.7755	-0.600509
111146349-P16	1	HPGD	2719	13.2034	-1.66551	1544	5.44041	-1.34017	227	14.0969	-1.69839
111146349-P17	1	ARSF	3209	29.7289	-0.82016	3840	19.0365	-0.449119	2916	41.4609	-0.171738
111146349-P18	1	ACBD3	5694	35.634	-0.518088	6310	26.7829	0.0585641	3196	60.2315	0.875484
111146349-P19	1	IREB2	3010	46.4452	0.0349503	2639	24.9337	-0.0626281	2452	30.9135	-0.76018
111146349-P20	1	HSD3B2	2839	75.3787	1.51502	3932	31.7141	0.381747	2858	41.4276	-0.173597
111146349-P21	1	SETD2	1538	35.5657	-0.521583	2797	27.2792	0.0910933	950	68.7368	1.35
111146349-P22	1	SQLE	3144	80.8842	1.79665	3511	38.1658	0.804572	2643	48.9974	0.248724
111146350-A03	1	SIGMAR1	1615	25.6966	-1.28154	632	1.89873	-1.32039	210	32.381	-0.696522
111146350-A04	1	DAGLA	1406	58.2504	0.563035	1183	4.6492	-1.18635	705	21.844	-1.27706
111146350-A05	1	GSN	2311	71.9169	1.33741	2403	32.7507	0.183137	520	45.5769	0.030519
111146350-A06	1	BTN2A1	2462	38.9115	-0.532752	2182	14.0238	-0.729489	947	34.6357	-0.572296
111146350-A07	1	HSP90AB1	2611	54.4619	0.348372	1377	62.382	1.62717	1637	40.0122	-0.276072
111146350-A08	1	P4HA2	3155	28.3994	-1.12839	2520	32.8571	0.188323	1854	47.8425	0.155343
111146350-A09	1	SUV420H1	2643	54.0295	0.323872	2375	26.9474	-0.0996805	1079	37.8128	-0.397251
111146350-A10	1	MPP6	3399	55.9576	0.433124	1644	47.9927	0.925931	1558	14.3132	-1.69198
111146350-A11	1	NAGA	4738	29.7594	-1.05133	2499	59.6238	1.49276	3238	76.3434	1.72562
111146350-A12	1	SRSF9	4401	16.678	-1.79255	4776	21.6709	-0.356823	2597	65.4987	1.12812
111146350-A13	1	FUT1	3927	29.1062	-1.08834	2554	18.52	-0.510377	1975	30.9367	-0.776094
111146350-A14	1	KAT6A	2618	72.7273	1.38333	2109	20.1517	-0.430855	1778	24.072	-1.15431
111146350-A15	1	GALE	1155	39.8268	-0.480884	1753	15.9156	-0.637298	294	40.4762	-0.250509
111146350-A16	1	LIM2	3743	22.4152	-1.46747	3188	28.7641	-0.0111442	2128	41.9643	-0.168522
111146350-A17	1	PC	1413	49.4692	0.0654749	2353	19.337	-0.470559	439	58.5421	0.744847
111146350-A18	1	SGSH	2901	61.9442	0.772334	1059	37.8659	0.432418	987	45.4914	0.0258064
111146350-A19	1	OGDH	1868	69.6467	1.20878	1554	1.9305	-1.31884	336	27.0833	-0.988398
111146350-A20	1	MRPL23	3305	50.4085	0.118695	1955	47.8772	0.920304	1600	56.875	0.652995
111146350-A21	1	TALDO1	3436	46.4494	-0.105637	2502	23.3014	-0.277363	981	43.0173	-0.110504
111146350-A22	1	RPL35	906	74.5033	1.48396	1583	3.15856	-1.25899	383	19.8433	-1.38729
111146350-B03	1	AGO3	3560	59.7191	0.646257	2263	59.346	1.47922	1944	58.3333	0.733342
111146350-B04	1	AGO1	2381	41.4532	-0.388733	930	35.8065	0.332053	398	94.4724	2.72445
111146350-B05	1	ASB1	4554	40.2723	-0.455644	3890	59.1003	1.46724	2737	51.6624	0.365803
111146350-B06	1	SERPINH1	1129	40.3897	-0.44899	1428	8.19328	-1.01363	474	24.4726	-1.13224
111146350-B07	1	SPN	3123	47.1021	-0.0686487	1604	73.3791	2.16309	1383	83.5864	2.12468
111146350-B08	1	DNAJA1	1792	67.0201	1.05995	893	8.84658	-0.981794	524	27.2901	-0.977008
111146350-B09	1	AZU1	2092	78.0593	1.68545	348	44.8276	0.771684	495	47.4747	0.135081
111146350-B10	1	SGTA	2470	64.5749	0.921398	1737	48.7047	0.960627	1635	35.2905	-0.536218
111146350-B11	1	GLMN	4501	48.0116	-0.0171196	3098	59.7482	1.49882	2269	49.8017	0.263285
111146350-B12	1	PDIA6	2745	17.8506	-1.72611	3434	43.0111	0.683159	2651	44.2097	-0.0448073
111146350-B13	1	IFNB1	1625	83.5692	1.99766	310	41.2903	0.599301	139	62.5899	0.967862
111146350-B14	1	CCT5	2315	34.2117	-0.799053	1323	7.10506	-1.06666	1022	18.591	-1.45629
111146350-B15	1	LAMP2	3713	62.5101	0.804402	4381	36.3387	0.357993	1833	37.8614	-0.394572
111146350-B16	1	FKBP11	3849	48.7919	0.0270964	2468	32.3339	0.162822	456	71.4912	1.45829
111146350-B17	1	LARS	2429	60.8069	0.707895	5625	14.72	-0.695562	1229	60.537	0.854756
111146350-B18	1	TBCE	3245	37.1341	-0.633464	1311	40.8848	0.579539	755	52.5828	0.416512
111146350-B19	1	MARS	1594	44.1656	-0.235039	2694	5.53081	-1.14338	338	51.1834	0.339414
111146350-B20	1	PLOD1	1414	10.396	-2.1485	1292	11.3777	-0.858443	116	68.9655	1.31913
111146350-B21	1	MTOR	2242	45.4505	-0.162235	1394	6.88666	-1.07731	365	23.2877	-1.19752
111146350-B22	1	OASL	2384	80.5789	1.82822	427	68.8525	1.9425	835	83.5928	2.12503
111146350-C03	1	NR5A1	2274	42.9639	-0.303129	933	29.2605	0.0130439	1084	25	-1.10318
111146350-C04	1	HSD17B10	4505	52.0311	0.210636	6609	26.2975	-0.131352	3730	54.3164	0.512024
111146350-C05	1	RDX	3400	45.5882	-0.15443	2184	49.6795	1.00813	2318	44.9094	-0.00625837
111146350-C06	1	PLCH1	3585	70.265	1.24381	5011	29.2955	0.0147544	1575	61.3333	0.89863
111146350-C07	1	B4GALT1	4010	45.7855	-0.143251	3084	56.1933	1.32557	2430	73.8683	1.58925
111146350-C08	1	P4HTM	2125	69.1294	1.17947	1964	17.2607	-0.571746	828	34.5411	-0.577509
111146350-C09	1	SUV420H2	1743	40.7917	-0.426211	2370	14.2194	-0.719958	622	51.2862	0.345074
111146350-C10	1	SMN1	3754	37.6665	-0.603295	1609	14.2946	-0.716294	1134	30.3351	-0.80924
111146350-C11	1	NEU1	2813	30.8212	-0.991165	2802	43.005	0.682863	1711	32.7878	-0.674104
111146350-C12	1	CELF1	2449	83.3401	1.98468	2495	58.1964	1.42319	1518	56.1924	0.615384
111146350-C13	1	FUT2	3542	57.764	0.535475	2449	45.9371	0.825755	1924	22.921	-1.21773
111146350-C14	1	HIST1H2BO	1693	71.9433	1.33891	1730	6.87861	-1.0777	1091	30.3391	-0.809017
111146350-C15	1	GALT	1579	34.1989	-0.799779	4745	32.1391	0.15333	2453	53.0779	0.443789
111146350-C16	1	TJP1	2708	18.6484	-1.6809	2086	24.4966	-0.219113	1397	19.3271	-1.41573
111146350-C17	1	ALDOA	3643	49.2451	0.0527776	6279	18.4743	-0.512603	2709	56.1462	0.61284
111146350-C18	1	ABCF1	1910	23.3508	-1.41446	1075	33.6744	0.228152	596	49.6644	0.255723
111146350-C19	1	PDHA1	5321	36.8916	-0.647204	2998	48.8993	0.970111	2789	73.3955	1.5632
111146350-C20	1	RPL27	1168	57.1062	0.498202	1660	6.68675	-1.08705	318	32.3899	-0.696027
111146350-C21	1	ACO1	2781	41.8554	-0.365939	5235	29.1309	0.00672802	3387	57.4845	0.686575
111146350-C22	1	CLUH	1635	9.29664	-2.2108	276	7.6087	-1.04212	54	68.5185	1.2945
111146350-D03	1	AGO4	2445	38.8548	-0.535962	5334	42.8946	0.677485	1899	81.3586	2.00194
111146350-D04	1	UPF1	1165	68.0687	1.11936	1945	45.7584	0.817043	1107	57.3622	0.679839
111146350-D05	1	IL10	3619	49.1572	0.0477969	2742	59.5186	1.48763	3762	54.5455	0.524647
111146350-D06	1	CLN3	3069	75.7902	1.55688	1982	22.3007	-0.326128	1353	22.6164	-1.23451
111146350-D07	1	TLR1	3601	62.3438	0.794978	1128	54.8759	1.26137	1015	43.9409	-0.0596195
111146350-D08	1	HSPA4	3467	31.2374	-0.967583	1880	45.1596	0.787863	1922	23.4651	-1.18775
111146350-D09	1	IRF4	3792	52.98	0.264402	3311	31.7729	0.135483	2643	49.0352	0.221055
111146350-D10	1	ST13	2153	71.1101	1.2917	1528	34.4241	0.264685	1713	23.0006	-1.21334
111146350-D11	1	CARD11	2921	23.4851	-1.40684	1535	38.241	0.450699	554	46.9314	0.105145
111146350-D12	1	TRAP1	1203	43.059	-0.297742	517	9.67118	-0.941609	386	27.7202	-0.953309
111146350-D13	1	MAN2A1	1926	45.7425	-0.145691	2162	26.5032	-0.121325	1630	43.3742	-0.0908397
111146350-D14	1	ERP44	3989	47.3803	-0.0528881	2305	54.6204	1.24892	2356	49.7878	0.262519
111146350-D15	1	AIMP1	1596	67.9198	1.11093	1543	56.6429	1.34748	1502	42.4101	-0.143958
111146350-D16	1	FKBP7	3445	53.7591	0.308548	2328	52.4485	1.14307	2126	51.8344	0.375281
111146350-D17	1	MARS2	3818	48.5856	0.0154099	3145	56.1844	1.32514	2239	44.2162	-0.0444527
111146350-D18	1	TOR1A	3971	44.7998	-0.199105	4243	43.9547	0.729148	2941	53.5192	0.468105
111146350-D19	1	TARS	1452	54.7521	0.364813	4147	37.3282	0.406212	720	53.4722	0.465516
111146350-D20	1	UBL3	3684	49.3485	0.0586369	2561	38.5396	0.46525	1591	40.2263	-0.264279
111146350-D21	1	RPSA	3295	51.6237	0.187551	2136	46.0674	0.832105	1873	25.5206	-1.0745
111146350-D22	1	HERPUD1	1425	54.6667	0.359975	1035	4.7343	-1.1822	94	26.5957	-1.01526
111146350-E03	1	GNPAT	3549	30.572	-1.00529	1025	53.0732	1.17352	1311	36.0031	-0.49696
111146350-E04	1	OCRL	5456	26.1913	-1.2535	5535	34.1825	0.252911	3250	51.6	0.362365
111146350-E05	1	SPTAN1	3064	57.5718	0.524586	4131	19.5836	-0.458541	1959	46.9627	0.106871
111146350-E06	1	PLCL2	2345	59.403	0.628345	2342	34.7139	0.27881	2072	43.7741	-0.0688071
111146350-E07	1	PNP	3647	58.4042	0.57175	5779	54.1962	1.22825	3939	48.9718	0.217563
111146350-E08	1	DAG1	2585	36.9439	-0.644238	2255	30.51	0.0739377	1238	45.8805	0.0472422
111146350-E09	1	ALDH1B1	3028	37.0211	-0.639862	3677	42.6707	0.666569	1842	44.9511	-0.00395893
111146350-E10	1	SNRPG	4417	41.8836	-0.364342	3178	60.73	1.54666	4143	55.2257	0.562124
111146350-E11	1	SI	2644	51.6641	0.189845	2418	26.7577	-0.108926	1674	17.7419	-1.50307
111146350-E12	1	SF3A1	2113	16.9901	-1.77487	915	11.8033	-0.837704	244	77.0492	1.76451
111146350-E13	1	PGM5	1461	22.6557	-1.45384	4137	20.9814	-0.390423	2360	65.8898	1.14967
111146350-E14	1	TSPYL2	3112	42.0308	-0.356	3027	13.6108	-0.749616	1834	28.0807	-0.933448
111146350-E15	1	MAN2A2	5044	19.6471	-1.62431	3073	39.6681	0.520243	2141	54.6474	0.530261
111146350-E16	1	TLN1	4006	65.7264	0.986645	1489	64.0027	1.70615	1665	75.976	1.70538
111146350-E17	1	ALDOB	3237	45.5978	-0.15389	2812	54.0541	1.22132	1019	63.0029	0.990618
111146350-E18	3	FAU, FAUP1, SYVN1	1529	46.6318	-0.0953004	1559	5.70879	-1.13471	578	17.128	-1.53689
111146350-E19	1	PGAM2	1637	61.6371	0.754938	1779	4.21585	-1.20747	490	12.2449	-1.80593
111146350-E20	1	RPL38	1304	68.4049	1.13841	1742	2.124	-1.30941	226	59.7345	0.810541
111146350-E21	1	FH	2161	58.7691	0.592427	2585	41.4313	0.606173	2399	33.0971	-0.657064
111146350-E22	1	RPL36	1641	54.9665	0.376963	1907	2.20241	-1.30559	335	25.9701	-1.04973
111146350-F03	1	SLC25A43	3887	15.5132	-1.85855	2952	47.3916	0.896637	3445	32.5689	-0.686165
111146350-F04	1	DIO2	4553	35.6249	-0.718978	4041	54.8379	1.25952	3675	58.5578	0.745711
111146350-F05	1	INHA	4694	59.118	0.612199	1465	45.1195	0.785908	3497	58.5359	0.744502
111146350-F06	1	FKBP1B	2206	51.4053	0.175176	3106	12.9749	-0.780608	919	23.6126	-1.17962
111146350-F07	1	CLEC7A	1255	42.8685	-0.308535	5323	35.5063	0.317425	3867	33.6437	-0.626953
111146350-F08	1	HSP90AA1	2138	58.6997	0.588497	2119	3.82256	-1.22663	1142	8.9317	-1.98848
111146350-F09	1	TLR4	2629	25.4089	-1.29784	2905	60.3787	1.52954	2777	65.9345	1.15213
111146350-F10	1	VBP1	3145	57.965	0.546867	2886	52.3216	1.13689	3464	70.1212	1.38281
111146350-F11	1	TLR3	3214	31.8295	-0.934032	3441	27.9279	-0.0518945	1869	54.7352	0.535098
111146350-F12	1	CCT4	3405	36.7401	-0.655787	1592	18.3417	-0.519064	961	24.7659	-1.11608
111146350-F13	1	ACAT1	2280	39.9561	-0.473558	2795	20.5367	-0.412096	1641	44.8507	-0.0094927
111146350-F14	1	FKBP15	5496	17.8493	-1.72618	4452	26.6397	-0.114674	3258	57.3358	0.678382
111146350-F15	1	HMG20B	1403	80.8268	1.84227	1775	6.47887	-1.09718	744	11.6935	-1.83631
111146350-F16	1	DNAJC10	1534	36.7014	-0.657977	3034	10.1516	-0.918195	1092	24.4505	-1.13345
111146350-F17	1	EPRS	2490	39.9197	-0.475624	1219	28.2199	-0.037668	464	53.6638	0.476071
111146350-F18	1	CPE	2928	37.8415	-0.593377	2093	31.677	0.130812	1493	24.1795	-1.14839
111146350-F19	1	WARS	2566	61.7693	0.762426	3192	25.2193	-0.183895	1297	43.1766	-0.101731
111146350-F20	1	PPT1	3560	19.7753	-1.61705	2080	12.1154	-0.822494	867	37.6009	-0.408924
111146350-F21	1	EPM2A	2197	81.1106	1.85835	3687	20.8028	-0.399125	2008	25.4482	-1.07849
111146350-F22	1	SACS	3778	45.4473	-0.162415	4007	47.2174	0.888146	3754	42.4081	-0.14407
111146350-G03	1	A4GALT	2450	41.7959	-0.369312	1043	28.4756	-0.0252069	641	51.014	0.330081
111146350-G04	1	PDE3A	2270	55.6828	0.417552	2973	49.2096	0.985232	2741	33.7833	-0.619259
111146350-G05	1	SPTB	4463	37.3516	-0.62114	4211	42.009	0.634326	1999	56.7784	0.647672
111146350-G06	1	C2orf43	4882	37.2593	-0.626366	4601	49.2284	0.986152	4355	62.0896	0.940294
111146350-G07	1	ADAR	1478	39.4452	-0.502509	561	10.8734	-0.883018	23	34.7826	-0.564201
111146350-G08	1	MPP2	2234	26.3653	-1.24365	2937	8.3078	-1.00805	986	10.8519	-1.88268
111146350-G09	1	AKR1B1	3121	36.4627	-0.671506	3020	24.3709	-0.225243	2428	36.8204	-0.451926
111146350-G10	1	GEMIN2	3665	42.8104	-0.311831	2271	52.2237	1.13212	1477	41.3676	-0.201395
111146350-G11	1	TFF1	1527	40.2096	-0.459198	3352	13.9618	-0.732511	178	81.4607	2.00756
111146350-G12	1	H1F0	4599	43.466	-0.274683	3669	46.2524	0.841119	3960	82.9545	2.08987
111146350-G13	1	AKR1A1	2998	61.9079	0.770282	1781	5.61482	-1.13929	571	27.4956	-0.965683
111146350-G14	1	H2AFV	2593	62.1674	0.784982	3439	36.6967	0.375439	1908	52.935	0.435918
111146350-G15	1	MAN2C1	3246	53.2039	0.277093	2216	28.0235	-0.0472386	776	44.7165	-0.0168869
111146350-G16	1	TLN2	2604	60.5223	0.691767	3710	11.3477	-0.859906	2216	29.6931	-0.844609
111146350-G17	1	BPGM	1757	68.5259	1.14527	1544	30.3109	0.064235	1117	29.6329	-0.847926
111146350-G18	1	NACA	512	40.2344	-0.457792	1041	5.28338	-1.15544	32	40.625	-0.242311
111146350-G19	1	HKDC1	1903	29.217	-1.08206	1246	24.4783	-0.220005	546	78.9377	1.86856
111146350-G20	1	MRPS12	3126	57.5496	0.523327	3130	21.7572	-0.352616	1421	52.9909	0.438995
111146350-G21	1	SDHA	2362	77.8577	1.67403	1637	37.3855	0.409004	1326	47.6621	0.145406
111146350-G22	1	AGO2	4114	67.2338	1.07206	1432	62.6397	1.63973	3387	65.0723	1.10463
111146350-H03	3	RPL10, RPL10P15, RPL10P16	1264	50.8703	0.144861	1913	3.3978	-1.24733	423	37.8251	-0.396575
111146350-H04	2	SRP9, SRP9P1	3251	21.5011	-1.51926	2275	59.033	1.46396	3496	60.4119	0.847862
111146350-H05	1	INHBA	2569	61.4636	0.745105	1884	51.1677	1.08066	2035	62.7518	0.976783
111146350-H06	1	FKBP2	1917	78.1951	1.69315	1302	26.1905	-0.136566	1107	15.9892	-1.59964
111146350-H07	1	CD27	2101	51.8325	0.199382	1725	23.6522	-0.260267	1108	31.4079	-0.750131
111146350-H08	1	LRPAP1	4033	48.0784	-0.0133345	3688	38.6117	0.468763	2751	45.6561	0.0348827
111146350-H09	1	TLR6	2946	11.3714	-2.09324	5523	37.6064	0.419769	2896	65.7113	1.13984
111146350-H10	1	UXT	3973	55.7262	0.420007	3940	48.9594	0.973041	2916	65.9122	1.15091
111146350-H11	1	IL9	3910	58.0563	0.552037	2883	46.2366	0.840348	3169	41.1171	-0.2152
111146350-H12	1	CCT2	2503	29.964	-1.03973	2120	3.4434	-1.24511	780	20.7692	-1.33628
111146350-H13	1	EIF2D	1915	60.7311	0.703598	465	16.7742	-0.595454	627	22.1691	-1.25915
111146350-H14	1	DNAJC13	2817	31.5229	-0.951405	4499	24.7833	-0.205144	2318	54.7455	0.535667
111146350-H15	1	ARHGAP17	1665	56.8168	0.481807	2165	24.2032	-0.233412	1180	39.322	-0.314098
111146350-H16	1	FKBP14	2185	57.9863	0.548071	2716	28.1664	-0.0402719	1797	37.2844	-0.426365
111146350-H17	1	QARS	3421	17.9772	-1.71894	3336	19.8441	-0.445846	1651	16.3537	-1.57955
111146350-H18	1	LOX	2952	16.9038	-1.77976	5594	39.0955	0.492338	2641	52.8966	0.433803
111146350-H19	1	WARS2	1722	12.7758	-2.01366	276	15.2174	-0.671323	100	51	0.329307
111146350-H20	1	RABGGTB	3635	46.795	-0.0860495	2158	18.7674	-0.49832	882	49.093	0.224238
111146350-H21	1	METAP2	2983	51.9276	0.204772	2865	31.7277	0.133284	1694	44.0968	-0.0510287
111146350-H22	1	GNMT	1976	66.0931	1.00742	1221	6.06061	-1.11756	555	20.1802	-1.36873
111146350-I03	1	APOA5	3953	45.2568	-0.173212	2802	37.0093	0.390671	1039	58.5178	0.743506
111146350-I04	1	PLCL1	1741	28.9489	-1.09725	2615	28.7572	-0.0114827	1884	28.2378	-0.924793
111146350-I05	1	SVIL	1110	22.6126	-1.45628	1231	3.65556	-1.23477	538	28.6245	-0.903485
111146350-I06	1	PLCZ1	3848	55.0676	0.382691	4235	45.974	0.827554	2972	56.3257	0.622731
111146350-I07	1	B4GALNT1	3521	47.5717	-0.0420419	2873	68.8479	1.94228	3258	53.7753	0.482216
111146350-I08	1	PTCH2	2231	46.2573	-0.116521	2283	21.8572	-0.347742	2090	38.4689	-0.361103
111146350-I09	1	FUCA2	3820	58.6649	0.586525	5011	45.3203	0.795695	3259	71.7705	1.47367
111146350-I10	1	SCAF11	2801	28.2042	-1.13945	2846	28.2853	-0.0344779	2024	31.3241	-0.75475
111146350-I11	1	DHRS2	2998	44.1628	-0.2352	3132	26.1814	-0.137011	1902	53.8381	0.485672
111146350-I12	1	H2AFX	1839	33.8771	-0.81801	1318	6.9044	-1.07644	919	21.8716	-1.27554
111146350-I13	1	DCXR	1889	74.325	1.47386	3247	21.466	-0.366808	971	62.5129	0.963617
111146350-I14	1	H2AFV	3419	53.8169	0.311825	1929	62.4676	1.63134	2580	59.4186	0.793136
111146350-I15	1	MAN2B2	2907	54.5924	0.355764	2748	30.2402	0.0607892	1516	51.1873	0.339629
111146350-I16	1	CD9	2167	65.0208	0.946662	2530	11.9368	-0.831199	1623	20.7024	-1.33996
111146350-I17	1	DLAT	2169	48.1328	-0.0102506	2985	37.9899	0.438462	1763	49.291	0.235148
111146350-I18	2	RPL4, RPL4P3	1221	54.8731	0.371669	1617	4.51453	-1.19291	528	33.3333	-0.64405
111146350-I19	1	ECD	4074	49.46	0.0649522	3343	29.4945	0.0244483	2605	39.7697	-0.289435
111146350-I20	1	RPS19	1139	59.9649	0.660184	677	2.21566	-1.30494	343	45.7726	0.0412997
111146350-I21	1	SDHB	2353	40.5015	-0.442657	2776	37.428	0.411074	1586	56.5574	0.635495
111146350-I22	2	MRPL35, MRPL35P4	3940	45.8122	-0.141741	6055	40.0826	0.540443	5049	65.6368	1.13573
111146350-J03	1	RPSAP58	2127	62.5764	0.808158	2628	24.239	-0.23167	1134	34.0388	-0.605182
111146350-J04	1	TRAPPC4	2694	67.5575	1.0904	2211	20.7146	-0.403424	1975	41.2658	-0.207004
111146350-J05	1	CD276	2250	26.7556	-1.22153	1960	9.08163	-0.970339	545	42.3853	-0.145325
111146350-J06	1	FKBP3	3447	80.0116	1.79608	1982	48.1837	0.935237	2272	49.3838	0.240262
111146350-J07	1	CEBPG	3441	50.7992	0.140834	2404	36.0233	0.342621	2458	59.6013	0.803202
111146350-J08	1	DNAJB9	3396	62.0436	0.777968	2883	44.2248	0.742306	3327	54.6438	0.530066
111146350-J09	1	CD4	2978	34.4862	-0.783495	2965	39.3929	0.506834	1865	62.8418	0.981741
111146350-J10	1	AIP	2167	18.8279	-1.67073	1550	12.3226	-0.812397	560	41.6071	-0.188199
111146350-J11	1	APOA2	3022	43.2164	-0.288823	2406	48.67	0.958937	3494	36.9777	-0.443263
111146350-J12	1	CCT8	2422	45.706	-0.147756	1138	11.775	-0.83908	453	36.8653	-0.449452
111146350-J13	1	EIF6	2589	33.6423	-0.831313	1968	41.0061	0.58545	1149	38.6423	-0.351549
111146350-J14	1	DNAJC16	3461	49.8122	0.0849089	2614	37.72	0.425305	2210	50.6335	0.309114
111146350-J15	1	FAM83D	3839	44.1782	-0.234328	1976	38.2591	0.451579	2487	43.7475	-0.070275
111146350-J16	1	FKBP10	2152	71.0967	1.29094	1105	52.8507	1.16268	1423	24.7365	-1.1177
111146350-J17	1	EARS2	1821	45.6892	-0.14871	1163	19.7764	-0.449144	594	47.9798	0.162907
111146350-J18	1	LOXL2	1004	10.0598	-2.16756	1418	6.7701	-1.08299	388	55.9278	0.60081
111146350-J19	1	YARS	2343	38.3696	-0.563454	3154	20.7673	-0.400857	1748	68.3638	1.28598
111146350-J20	2	UBB, UBBP4	2253	75.9432	1.56555	731	51.026	1.07375	603	67.4959	1.23816
111146350-J21	1	POFUT1	2082	73.2469	1.41277	842	25.4157	-0.174325	493	24.7465	-1.11715
111146350-J22	1	UBQLN2	2555	57.5734	0.524676	1595	40.1881	0.545585	2170	32.3963	-0.695676
111146350-K03	1	MAP1A	2410	38.6722	-0.546309	3578	24.9301	-0.197988	2525	33.5446	-0.632413
111146350-K04	1	PLIN1	2431	44.385	-0.222607	5414	39.952	0.534079	4435	52.4239	0.407758
111146350-K05	1	EVL	2807	18.9882	-1.66165	3806	5.78035	-1.13122	1153	26.0191	-1.04703
111146350-K06	1	LIPH	2237	73.7595	1.44182	2832	23.5169	-0.266857	2036	27.3084	-0.975995
111146350-K07	1	PRMT2	1379	45.3952	-0.165367	435	38.8506	0.480404	297	45.7912	0.0423273
111146350-K08	1	SLC9A3R2	2025	28.5432	-1.12024	2065	26.9249	-0.100774	1379	37.4184	-0.418979
111146350-K09	1	GANC	1873	53.4971	0.293702	1195	10.0418	-0.923545	106	28.3019	-0.921261
111146350-K10	1	TXNL4A	2977	56.8693	0.484783	1224	33.2516	0.207548	1004	37.8486	-0.395278
111146350-K11	2	DHRS4L2, DHRS4	5067	23.8208	-1.38782	5833	30.4132	0.0692197	1460	76.2329	1.71953
111146350-K12	1	H2AFZ	2118	60.3872	0.684111	2438	31.8294	0.138236	1433	65.7362	1.14121
111146350-K13	1	SERPINA12	2854	50.035	0.0975358	2079	42.5685	0.661593	2304	30.7292	-0.787529
111146350-K14	1	SHPRH	4946	34.7351	-0.769392	2696	55.2671	1.28044	3960	50.0758	0.278385
111146350-K15	1	ISYNA1	2589	49.9807	0.0944561	2385	7.21174	-1.06147	915	25.2459	-1.08963
111146350-K16	1	CTNNA1	1396	21.4183	-1.52395	1058	12.3819	-0.809508	417	32.8537	-0.670475
111146350-K17	1	ENO1	3748	68.3298	1.13416	4829	47.0491	0.879945	2451	63.7291	1.03063
111146350-K18	6	RPL7AP34, RPL7A, RPL7AP11, RPL7AP30, RPL7AP6, RPL7AP66	1157	71.9101	1.33703	1544	2.59067	-1.28667	332	24.3976	-1.13637
111146350-K19	1	LDHA	3479	54.2972	0.33904	2675	52.5981	1.15037	3352	62.1122	0.94154
111146350-K20	2	RPS27A, MIR4426	1221	24.3243	-1.35929	1496	9.29144	-0.960114	469	16.2047	-1.58776
111146350-K21	1	SDHC	3290	49.4225	0.0628275	4381	34.604	0.273452	2386	54.6102	0.528215
111146350-K22	1	MRPS17	1171	11.7848	-2.06981	656	11.2805	-0.863181	80	58.75	0.756299
111146350-L03	2	RPS27A, MIR4426	1458	36.8999	-0.646734	1530	6.73203	-1.08484	942	14.5435	-1.67929
111146350-L04	1	APCS	1566	38.1865	-0.573832	2878	24.1835	-0.234375	960	51.25	0.343081
111146350-L05	1	IL6	2446	62.592	0.809041	1959	22.1031	-0.335758	1442	23.8558	-1.16622
111146350-L06	1	FKBP4	2387	66.4851	1.02964	3161	16.9567	-0.586562	2238	28.3735	-0.917313
111146350-L07	1	IL12B	3917	30.8655	-0.988657	3507	36.698	0.375503	3945	36.9582	-0.444337
111146350-L08	1	NKTR	3490	50.4585	0.121527	1818	24.0374	-0.241493	1109	42.2904	-0.150557
111146350-L09	1	CD28	2866	75.2617	1.52694	3041	68.0697	1.90435	1906	47.4816	0.135461
111146350-L10	1	BAG5	2567	86.1317	2.14285	3194	40.263	0.549236	1166	36.3636	-0.477093
111146350-L11	1	IL17F	2808	74.1097	1.46166	2223	39.4962	0.511866	1890	43.8095	-0.0668571
111146350-L12	1	PDIA5	1280	5.625	-2.41884	2641	16.8118	-0.593621	1717	20.2679	-1.3639
111146350-L13	1	EEF1A1	3218	65.7862	0.990033	5213	33.6658	0.227733	462	64.2857	1.06129
111146350-L14	1	PPIL2	1888	28.7606	-1.10792	1821	9.77485	-0.936556	408	45.5882	0.0311423
111146350-L15	1	RARS	3680	64.2391	0.902372	4319	33.2716	0.208521	2037	51.4482	0.354002
111146350-L16	1	PDIA2	2479	78.0557	1.68525	1962	10.8563	-0.883855	253	39.9209	-0.281101
111146350-L17	1	IARS	3840	70.1562	1.23765	4174	12.9851	-0.780108	1346	46.8796	0.102293
111146350-L18	1	MMP15	3001	61.7128	0.759223	2986	20.931	-0.392878	1941	23.7506	-1.17202
111146350-L19	1	YARS2	1780	59.7753	0.64944	2324	5.03442	-1.16757	1083	29.2705	-0.867892
111146350-L20	1	UBC	1622	84.1554	2.03087	2017	28.8547	-0.00672802	523	63.2887	1.00636
111146350-L21	1	DDX1	3603	52.0955	0.214285	5194	34.1355	0.250624	2886	61.7117	0.919477
111146350-L22	1	UBQLN1	1528	21.6623	-1.51013	1052	12.6426	-0.796802	594	9.59596	-1.95188
111146350-M03	1	MAP2	3638	54.1781	0.332292	3228	36.6791	0.374578	2177	49.977	0.272946
111146350-M04	1	BTNL3	1913	51.1239	0.159233	963	9.96885	-0.927102	322	15.8385	-1.60794
111146350-M05	1	SET	3851	60.2701	0.677476	3378	69.0941	1.95428	2372	70.9528	1.42862
111146350-M06	1	LIPM	2670	43.8202	-0.25461	3221	39.584	0.516145	1593	52.0402	0.386616
111146350-M07	1	PCMT1	1820	78.8462	1.73004	1802	42.5083	0.658658	2146	33.2246	-0.650041
111146350-M08	1	SLC9A3R1	3213	58.6679	0.586694	3505	16.2625	-0.620392	2383	32.7738	-0.674877
111146350-M09	1	GLB1	776	43.1701	-0.291447	1202	12.2296	-0.816927	184	44.0217	-0.0551649
111146350-M10	1	PRPF6	1511	55.3938	0.401174	477	9.64361	-0.942952	115	61.7391	0.920987
111146350-M11	1	GANAB	3800	52.1842	0.219313	5403	29.5577	0.0275276	2459	51.159	0.338068
111146350-M12	1	HMGB2	2953	57.5686	0.524403	3303	32.0618	0.149561	1902	27.2871	-0.977173
111146350-M13	1	GPD2	2217	81.7321	1.89356	892	24.1031	-0.23829	702	24.9288	-1.10711
111146350-M14	1	CHAF1B	2260	76.3274	1.58732	1505	35.5482	0.319466	761	56.7674	0.647067
111146350-M15	1	GPI	1294	27.6662	-1.16994	1359	15.7469	-0.645519	358	38.5475	-0.356773
111146350-M16	1	LNX2	1053	64.1975	0.900015	1424	1.89607	-1.32052	89	40.4494	-0.251983
111146350-M17	1	MDH1	3351	50.9997	0.152196	3030	49.4719	0.99802	688	52.3256	0.402341
111146350-M18	3	RPL10, RPL10P15, RPL10P16	1141	55.0394	0.381097	2035	0.982801	-1.36502	533	30.2064	-0.816332
111146350-M19	1	LDHB	3493	41.7406	-0.372445	1749	44.9971	0.779947	1845	45.0949	0.00395893
111146350-M20	1	COPS5	3342	66.6966	1.04162	2658	42.2498	0.64606	1393	40.8471	-0.230074
111146350-M21	1	SORD	5034	34.6643	-0.773407	3496	37.8432	0.431313	2409	56.704	0.643575
111146350-M22	1	PELO	5965	34.0486	-0.808292	5022	38.2716	0.452188	2987	66.689	1.1937
111146350-N03	1	ANG	4805	35.4214	-0.730505	4991	48.7678	0.963703	1657	51.5389	0.359
111146350-N04	1	BCS1L	1751	72.53	1.37215	1758	52.9579	1.1679	1492	51.3405	0.348066
111146350-N05	1	SFTPD	3673	29.3221	-1.07611	3615	43.4302	0.703582	3363	72.6137	1.52013
111146350-N06	1	FKBP5	4217	3.41475	-2.54408	1450	5.03448	-1.16757	731	40.0821	-0.272223
111146350-N07	1	EBI3	5548	20.3497	-1.58451	2934	41.9223	0.630099	3513	47.8508	0.155802
111146350-N08	1	PPIB	2770	64.2238	0.901505	2868	22.1757	-0.332219	2024	32.8557	-0.670364
111146350-N09	1	CD80	2720	43.0882	-0.296086	4133	30.0992	0.0539191	2944	45.3465	0.0178219
111146350-N10	1	BAG2	3309	60.8039	0.707723	2805	43.5651	0.710157	2458	46.3792	0.0747194
111146350-N11	1	BACE2	2719	33.505	-0.839096	3017	30.5933	0.0779985	1547	49.4505	0.243939
111146350-N12	1	PARK7	1988	46.4789	-0.103965	4409	12.0662	-0.82489	1451	42.7292	-0.126381
111146350-N13	1	EEF1A2	2365	55.5603	0.410607	2143	30.8446	0.0902454	1502	58.2557	0.729063
111146350-N14	1	FKBP8	3421	48.4946	0.0102506	4261	28.4206	-0.0278869	1322	75.643	1.68703
111146350-N15	1	RARS2	4175	53.4132	0.288949	2858	42.1274	0.640093	1823	61.3823	0.901329
111146350-N16	1	DNAJB7	1702	65.8049	0.991095	1728	10.5903	-0.896818	673	31.3522	-0.753205
111146350-N17	1	IARS2	4091	38.0103	-0.583816	3998	45.1476	0.787278	3822	50.2355	0.287185
111146350-N18	1	PHEX	2275	71.7363	1.32718	1650	17.7576	-0.547531	856	24.0654	-1.15467
111146350-N19	1	VARS	3297	58.9627	0.603397	3105	10.7246	-0.89027	1678	19.1299	-1.4266
111146350-N20	1	BAG6	3185	51.8681	0.201403	3298	12.3105	-0.812986	1508	49.1379	0.226715
111146350-N21	2	EIF3C, EIF3CL	1769	22.6116	-1.45634	1144	2.01049	-1.31494	636	7.2327	-2.08208
111146350-N22	1	PCMTD2	2934	40.593	-0.437469	3424	44.6554	0.763291	2191	40.4838	-0.25009
111146350-O03	1	ARHGEF2	3948	22.771	-1.44731	3604	10.2664	-0.912603	1945	57.892	0.709029
111146350-O04	1	BTN3A1	2460	56.9919	0.491726	1148	12.3693	-0.810118	982	16.2933	-1.58288
111146350-O05	1	SERPINB12	3880	43.7887	-0.256398	3403	45.8125	0.819683	3127	59.6738	0.807197
111146350-O06	1	P4HA1	1462	89.5349	2.33569	1158	16.9257	-0.588069	426	51.8779	0.377678
111146350-O07	1	LCMT2	2151	76.1506	1.57731	1669	36.9682	0.388671	726	65.7025	1.13935
111146350-O08	1	LPXN	2873	38.914	-0.532606	3186	25.361	-0.176992	1449	34.9896	-0.552794
111146350-O09	1	LCT	5472	31.4693	-0.954442	6450	25.3333	-0.178338	2352	69.6003	1.35411
111146350-O10	1	GEMIN6	3264	27.0221	-1.20643	2694	8.64885	-0.99143	1325	41.1321	-0.214373
111146350-O11	1	CSMD3	3207	30.6829	-0.999002	4020	22.5871	-0.312173	2898	44.5135	-0.0280734
111146350-O12	1	NEFH	464	4.9569	-2.4567	1578	19.3283	-0.470986	817	36.3525	-0.477707
111146350-O13	1	TKTL1	5434	44.1664	-0.234997	5202	46.2707	0.84201	5226	71.0869	1.43601
111146350-O14	1	DSG1	1549	23.5636	-1.4024	2062	25.9942	-0.146133	342	73.3918	1.563
111146350-O15	1	GPT	4628	53.7813	0.309809	3126	40.499	0.560739	2963	47.9919	0.163574
111146350-O16	1	PSMC3	1888	84.7987	2.06733	1856	15.8944	-0.63833	500	43	-0.111458
111146350-O17	1	MDH2	1722	92.2764	2.49103	830	55.0602	1.27036	806	66.2531	1.16969
111146350-O18	1	RPL13	2277	61.1331	0.726376	2117	44.0246	0.73255	1713	48.2779	0.17933
111146350-O19	1	G6PD	1488	53.6962	0.304988	1802	14.2064	-0.72059	188	34.5745	-0.575669
111146350-O20	1	MRPL3	3038	48.025	-0.0163567	2635	19.8482	-0.445648	924	45.2381	0.0118511
111146350-O21	1	ACAT2	2295	38.8235	-0.537734	2151	18.2706	-0.522531	800	24.25	-1.1445
111146350-O22	1	RPSAP20	4524	39.7436	-0.485601	4420	49.1629	0.982958	3777	51.5488	0.359546
111146350-P03	1	ADAM33	3330	43.3033	-0.2839	2045	13.6919	-0.745663	1283	38.5814	-0.354901
111146350-P04	1	CANX	1639	58.5113	0.57782	3953	26.2585	-0.13325	1908	65.566	1.13183
111146350-P05	1	INHBB	2479	51.1497	0.160693	6141	37.9906	0.438492	2532	83.6888	2.13032
111146350-P06	3	DNAJC25, DNAJC25-GNG10, GNG10	3373	74.5924	1.48901	2771	47.528	0.903283	3232	73.2364	1.55444
111146350-P07	1	IL21	4363	53.8849	0.31568	6811	35.5895	0.32148	4971	50.6538	0.310233
111146350-P08	1	ABCE1	3252	17.9582	-1.72001	2576	4.34783	-1.20103	586	30.2048	-0.81642
111146350-P09	1	CD86	2362	74.3438	1.47492	3068	25.9452	-0.148518	1113	47.8886	0.157882
111146350-P10	1	SCO2	4736	43.391	-0.278928	3564	31.1728	0.106241	3508	32.1551	-0.708967
111146350-P11	1	AATF	1147	4.53357	-2.48068	510	2.7451	-1.27914	66	25.7576	-1.06144
111146350-P12	1	FKBP9	4291	72.1743	1.352	4355	16.7623	-0.596032	2310	43.5065	-0.0835527
111146350-P13	2	RPLP2, RPLP2P1	2128	32.7068	-0.884324	2432	15.2138	-0.671497	1197	31.4954	-0.745312
111146350-P14	1	HSPA14	516	28.2946	-1.13433	2006	18.6939	-0.501899	1039	26.949	-0.9958
111146350-P15	1	CARS	2501	55.8976	0.429724	2813	12.6911	-0.794439	1601	29.1068	-0.876914
111146350-P16	1	RP2	1364	42.0821	-0.353095	2311	22.9771	-0.293167	1306	61.1792	0.890136
111146350-P17	1	LARS2	4582	33.828	-0.820791	5149	44.1833	0.740287	2526	63.3413	1.00926
111146350-P18	1	PLAT	3078	64.4899	0.916583	1303	64.3899	1.72502	2076	60.2119	0.836846
111146350-P19	1	VARS2	2043	20.3622	-1.5838	2737	13.2262	-0.768362	1002	53.0938	0.444667
111146350-P20	1	UBL4A	3937	23.8252	-1.38757	2077	32.9321	0.191977	1167	50.4713	0.300178
111146350-P21	1	EIF3F	5472	32.7851	-0.879886	3837	30.6229	0.0794399	2152	71.6543	1.46727
111146350-P22	1	UBFD1	2442	47.4201	-0.05063	1566	34.7382	0.279993	1279	34.3237	-0.589486
111146351-A03	1	UBQLN4	1010	36.1386	-0.571174	2183	15.8039	-0.799361	722	32.2715	-0.824691
111146351-A04	1	GNA14	3333	66.9067	0.802671	2276	30.7118	0.145432	301	70.0997	1.09942
111146351-A05	1	ANKRD60	3916	52.9877	0.181167	2413	54.8695	1.67644	2878	58.1654	0.492386
111146351-A06	1	LIPC	2152	53.1134	0.186777	2386	8.17267	-1.283	1326	40.8748	-0.387088
111146351-A07	1	GUCY2C	2553	29.6906	-0.85909	1162	18.6747	-0.617425	1060	25	-1.19455
111146351-A08	1	GCNT2	969	37.1517	-0.525938	1089	11.0193	-1.10259	611	15.5483	-1.6753
111146351-A09	1	KALRN	3108	64.1248	0.678457	1733	53.1448	1.56714	1666	31.8127	-0.848025
111146351-A10	1	RABGGTA	1773	2.53807	-2.07149	542	5.53506	-1.45016	486	60.6996	0.621286
111146351-A11	1	SCYL2	2595	23.237	-1.14725	2874	9.01183	-1.22982	1126	49.9112	0.0725416
111146351-A12	1	NMT2	3349	48.4622	-0.0209044	1186	14.9241	-0.855121	575	53.7391	0.267247
111146351-A13	1	SGK196	590	75.0847	1.16783	1730	21.2717	-0.45284	634	54.4164	0.301696
111146351-A14	1	UBE2G2	4677	25.0374	-1.06686	3306	48.0339	1.24323	1845	50.6775	0.11152
111146351-A15	1	NEK10	1829	78.7862	1.33311	1498	29.6395	0.0774774	703	38.9758	-0.483679
111146351-A16	1	RNF144A	3360	62.1429	0.589958	3611	50.5123	1.4003	3292	59.0219	0.53595
111146351-A17	1	NRBP2	4859	29.3476	-0.874403	3696	56.0335	1.75022	2357	54.5185	0.306887
111146351-A18	1	WWP2	4217	33.033	-0.709846	2567	49.6689	1.34685	1685	41.7211	-0.344044
111146351-A19	1	DUSP1	2736	52.0833	0.140784	1519	23.8315	-0.290611	264	43.5606	-0.250477
111146351-A20	1	FBXL2	2179	71.776	1.0201	1387	29.9928	0.0998661	933	52.5188	0.205174
111146351-A21	1	SSH3	1637	63.7141	0.660117	3544	21.4729	-0.440086	1587	64.3352	0.80621
111146351-A22	1	FBXO2	2025	25.8272	-1.0316	1843	21.1069	-0.463283	475	71.1579	1.15324
111146351-B03	1	SENP1	3990	57.1429	0.3667	1964	51.6293	1.4711	3213	54.4974	0.305814
111146351-B04	1	FBXW11	1558	33.3119	-0.697389	1759	27.8567	-0.0355076	2857	36.7168	-0.59858
111146351-B05	1	RNF111	1659	31.947	-0.758338	1860	40.4839	0.764745	1314	51.5982	0.158349
111146351-B06	1	MYLIP	3116	71.2131	0.994959	1995	52.6817	1.53779	992	71.371	1.16408
111146351-B07	1	RNF220	2407	39.3851	-0.426212	3644	39.0779	0.675643	1609	47.0479	-0.0731
111146351-B08	1	SEC11B	3197	33.6253	-0.683398	922	59.7614	1.98647	1538	55.9168	0.378012
111146351-B09	1	MIB1	2880	56.0069	0.315979	3052	23.7221	-0.29754	2049	52.5134	0.204902
111146351-B10	1	TRRAP	1564	51.5345	0.116279	1551	44.2295	1.00213	913	24.8631	-1.20151
111146351-B11	1	FBXL17	3765	64.2231	0.682845	3401	49.6619	1.34641	3291	41.9325	-0.333287
111146351-B12	1	HDAC9	3638	37.0258	-0.531558	1280	58.4375	1.90257	2844	44.339	-0.210886
111146351-B13	1	FBXO38	4549	67.4874	0.828599	2550	46.9412	1.17398	3473	48.1428	-0.0174056
111146351-B14	1	TGM2	2113	38.9967	-0.443556	636	6.60377	-1.38243	212	38.6792	-0.498764
111146351-B15	1	FBXL20	5032	57.4324	0.37963	3187	38.4374	0.635049	2781	34.3402	-0.719468
111146351-B16	1	LCAT	1361	68.6995	0.882722	879	18.5438	-0.625721	276	62.3188	0.703648
111146351-B17	1	MARCH3	2064	80.6686	1.41716	1987	27.0257	-0.0881772	1303	46.2011	-0.116171
111146351-B18	1	KLK3	1045	75.5981	1.19076	3438	12.3037	-1.02119	1465	59.6587	0.568342
111146351-B19	1	FBXL14	2988	65.2276	0.727696	1895	47.5462	1.21232	996	56.8273	0.424325
111146351-B20	1	CASP7	3094	57.8539	0.39845	2135	45.6206	1.09029	704	65.767	0.879039
111146351-B21	1	FBXO15	2277	86.693	1.68616	1915	24.282	-0.26206	1164	56.6151	0.413533
111146351-B22	1	CPM	1950	75.8974	1.20412	870	24.2529	-0.263905	608	25.9868	-1.14435
111146351-C03	1	SNRNP25	3597	38.4209	-0.469266	2261	29.0137	0.0378163	1956	29.9591	-0.942308
111146351-C04	1	IL17A	2252	15.0977	-1.51069	750	17.2	-0.710885	1024	41.8945	-0.33522
111146351-C05	1	UBQLNL	3608	18.6253	-1.35317	3109	18.8163	-0.608448	793	31.652	-0.856202
111146351-C06	1	MGAT1	1842	82.2476	1.48767	2134	31.7245	0.209612	3130	51.853	0.171312
111146351-C07	1	GUCY2F	2369	54.0734	0.229646	1102	41.9238	0.856	877	39.2246	-0.471023
111146351-C08	1	LDLR	1860	69.7849	0.93119	3121	13.9378	-0.917626	1618	33.0037	-0.787446
111146351-C09	1	KALRN	3189	32.8943	-0.716037	3872	8.3936	-1.269	434	51.8433	0.170818
111146351-C10	1	WFS1	4121	62.1208	0.588975	2937	31.1202	0.171316	2792	38.861	-0.489517
111146351-C11	1	SCYL3	4678	22.6379	-1.174	3710	56.6577	1.78977	2712	69.2478	1.05608
111146351-C12	1	MID1	3225	27.5969	-0.952575	2640	30	0.100323	1095	32.6027	-0.807841
111146351-C13	1	HAVCR2	788	35.7868	-0.586883	2607	38.8186	0.659205	845	71.3609	1.16357
111146351-C14	1	UBE2N	4120	36.4806	-0.555904	1974	54.6099	1.65999	1816	49.9449	0.0742579
111146351-C15	1	SGK223	3756	75.9851	1.20804	4810	13.0353	-0.974823	1477	38.3886	-0.513546
111146351-C16	1	PJA2	2263	29.2532	-0.878618	2989	10.3714	-1.14365	1032	46.2209	-0.115161
111146351-C17	1	MAP3K15	3612	46.5116	-0.108002	5561	22.2262	-0.392345	3204	42.9775	-0.280135
111146351-C18	1	WWP2	1517	64.4693	0.69384	2689	15.9911	-0.787501	1510	39.6689	-0.448427
111146351-C19	1	STYX	2086	64.4775	0.694202	2120	35.5189	0.450085	1682	44.7681	-0.189057
111146351-C20	1	HECTD1	3330	44.9249	-0.178851	4132	52.4685	1.52428	3519	68.7127	1.02887
111146351-C21	1	MTMR14	3380	65.7692	0.751881	3754	20.5115	-0.501019	2628	45.4338	-0.155198
111146351-C22	1	FBXW8	4219	57.8099	0.396485	2708	55.3176	1.70484	3440	57.3547	0.451148
111146351-D03	1	UBQLN3	3074	56.8315	0.352797	3642	16.9412	-0.727284	2564	45.2418	-0.164963
111146351-D04	1	FBXL3	5498	50.3274	0.0623782	6612	24.3043	-0.260646	5213	56.5701	0.411243
111146351-D05	1	FBXL12	5044	58.6836	0.435496	4812	49.8545	1.35862	4470	75.0112	1.34924
111146351-D06	1	ANAPC11	2028	51.8245	0.129225	665	16.6917	-0.743097	461	44.0347	-0.226362
111146351-D07	1	RNF121	1464	48.1557	-0.0345896	720	23.3333	-0.322181	423	19.8582	-1.45609
111146351-D08	1	MIPEP	2211	69.0185	0.896969	1706	20.2227	-0.519317	974	42.2998	-0.314607
111146351-D09	1	STAMBPL1	3924	19.7248	-1.30408	2363	21.2865	-0.4519	1123	41.4069	-0.360021
111146351-D10	1	KAT5	3855	44.1764	-0.212274	2188	50.5027	1.3997	2312	44.5502	-0.200143
111146351-D11	1	FBXL15	2617	27.3596	-0.963172	2774	7.60634	-1.31889	1431	19.5667	-1.47091
111146351-D12	1	HDAC6	5402	26.4347	-1.00447	6014	30.8946	0.157018	6241	61.4966	0.661823
111146351-D13	1	TRIM11	2736	60.5263	0.517777	581	29.9484	0.0970506	374	39.5722	-0.453345
111146351-D14	1	TGM3	3664	52.3745	0.153783	3643	36.3162	0.500618	4807	60.7031	0.621467
111146351-D15	1	TRIM5	4052	33.2675	-0.699373	4088	62.1086	2.13523	4731	66.561	0.919422
111146351-D16	2	NAA10, ARHGAP4	1561	64.2537	0.68421	2014	3.17776	-1.59955	434	33.4101	-0.766773
111146351-D17	1	FBXO17	4133	9.99274	-1.73863	3078	17.3164	-0.703505	1134	56.6138	0.413463
111146351-D18	1	KLK3	3122	47.4696	-0.0652281	2158	33.0862	0.295912	1658	35.1628	-0.677623
111146351-D19	1	ZNRF4	2343	73.6662	1.1045	2030	14.2857	-0.89558	1289	25.9116	-1.14818
111146351-D20	1	CTSC	1960	79.0816	1.3463	1372	20.9184	-0.475231	1002	26.3473	-1.12602
111146351-D21	1	SENP5	3648	43.2566	-0.253345	2728	28.849	0.027376	1939	57.1944	0.442999
111146351-D22	1	CPN1	2389	35.6635	-0.59239	966	15.2174	-0.836534	610	27.0492	-1.09032
111146351-E03	1	UBTD1	1942	76.3646	1.22498	1928	2.12656	-1.66617	840	22.0238	-1.34593
111146351-E04	1	LRP2	3965	58.2346	0.415446	4101	42.0385	0.863272	2972	34.7577	-0.698229
111146351-E05	1	TBCEL	3647	28.7085	-0.902939	4188	16.3801	-0.762844	2531	31.6476	-0.856425
111146351-E06	1	TSPAN7	1623	39.8028	-0.40756	2620	12.2519	-1.02447	1635	39.1437	-0.475138
111146351-E07	1	GUCY2D	2806	23.8061	-1.12184	2820	21.8085	-0.418818	1413	61.288	0.651217
111146351-E08	1	OGT	2161	72.6978	1.06125	2598	38.4527	0.636015	1684	45.6651	-0.143434
111146351-E09	1	GOLGA5	2220	59.3243	0.464106	2680	60.8582	2.05598	2205	40.6803	-0.396983
111146351-E10	1	PTAR1	2270	63.304	0.641803	3066	9.0998	-1.22424	1061	43.5438	-0.25133
111146351-E11	1	OBSCN	2677	42.5476	-0.285001	1355	40.8856	0.790205	1141	16.4768	-1.62808
111146351-E12	1	NEDD4	3693	58.7598	0.4389	3747	30.2909	0.118759	2034	33.9725	-0.738171
111146351-E13	1	PKDCC	1953	84.9974	1.61045	2023	15.3238	-0.829792	910	40.989	-0.381279
111146351-E14	1	TRIM26	2039	53.3104	0.195576	3056	12.2382	-1.02534	856	30.8411	-0.897445
111146351-E15	1	NIM1	2869	40.5019	-0.376345	2528	49.2089	1.3177	4149	70.1374	1.10133
111146351-E16	1	KIAA0317	3229	36.4819	-0.555846	3130	34.0575	0.35747	3596	65.1279	0.84653
111146351-E17	1	PIM3	4962	48.3273	-0.0269297	2787	53.7854	1.60774	3320	60.1205	0.59183
111146351-E18	1	RNF139	1841	42.2596	-0.29786	2252	36.2789	0.49825	1783	50.1963	0.0870434
111146351-E19	1	CDC14B	5284	60.2006	0.503233	4796	39.9083	0.728265	7090	69.9859	1.09363
111146351-E20	1	RNF19A	3824	62.8138	0.619917	4149	53.8684	1.613	5116	48.8272	0.0174056
111146351-E21	1	TNS3	1477	35.6127	-0.594655	990	11.0101	-1.10317	482	34.8548	-0.693293
111146351-E22	1	FBXO22	644	26.7081	-0.992263	1114	26.0323	-0.151131	619	41.6801	-0.346126
111146351-F03	1	RNF181	3929	64.0112	0.673382	3262	50.2759	1.38532	4259	74.6654	1.33165
111146351-F04	1	FBXL5	2089	61.4648	0.559682	2963	44.0094	0.988181	2870	68.7805	1.03232
111146351-F05	1	RNF43	5206	45.8894	-0.135787	3739	54.7205	1.667	4679	71.511	1.1712
111146351-F06	1	FBXW7	5032	49.841	0.0406608	2148	42.2719	0.878061	2490	69.8394	1.08617
111146351-F07	1	FBXL8	3306	1.11918	-2.13485	3732	29.2605	0.0534536	1814	42.1169	-0.323911
111146351-F08	1	IHH	745	32.7517	-0.722406	924	38.0952	0.613364	376	44.4149	-0.207024
111146351-F09	1	RNF213	4357	36.6078	-0.550226	4349	54.5413	1.65564	3344	62.5598	0.715905
111146351-F10	1	KAT6B	2265	69.6247	0.924035	2890	35.5709	0.453384	2404	60.8569	0.629288
111146351-F11	1	BRCC3	3123	57.3167	0.374461	3078	32.0338	0.229216	2002	40.5095	-0.40567
111146351-F12	1	HDAC11	1684	71.8527	1.02352	2012	19.8807	-0.540993	545	40.5505	-0.403586
111146351-F13	1	FBXO30	5152	38.1211	-0.482652	2995	64.5409	2.28937	5883	68.4685	1.01645
111146351-F14	1	TGM5	3744	30.8761	-0.806155	2609	29.2833	0.0548986	1384	57.659	0.466627
111146351-F15	1	UBE3B	4635	37.0011	-0.532663	4789	38.2752	0.62477	3875	64.2581	0.802286
111146351-F16	1	HAT1	2460	68.3333	0.866373	6275	18.5498	-0.62534	3517	50.4407	0.0994756
111146351-F17	2	RAD51L3-RFFL, RFFL	3039	12.899	-1.60886	1100	16.6364	-0.746606	727	22.8336	-1.30474
111146351-F18	1	BLMH	2129	45.3734	-0.158825	4817	37.5753	0.580409	2321	62.2576	0.700536
111146351-F19	1	DCST1	2750	68.2182	0.861231	2198	9.69063	-1.1868	1565	17.8914	-1.55613
111146351-F20	1	CMA1	2607	36.6321	-0.549137	2055	7.34793	-1.33527	1220	21.1475	-1.3905
111146351-F21	1	MARCH8	2169	75.7492	1.1975	1449	20.911	-0.4757	1525	28.7869	-1.00193
111146351-F22	2	CTRB2, CTRB1	4021	40.4874	-0.376992	1515	34.7195	0.399422	1490	59.8658	0.578875
111146351-G03	1	TMUB1	1515	41.6502	-0.325074	1497	53.2398	1.57316	1180	42.6271	-0.297958
111146351-G04	1	COG2	2885	53.4142	0.20021	1903	24.5927	-0.242365	1676	44.2124	-0.217323
111146351-G05	2	RPS27A, RPS27AP11	1470	55.7823	0.305949	1529	4.57816	-1.5108	478	26.1506	-1.13602
111146351-G06	1	MOGS	2680	30.597	-0.818615	1743	35.8003	0.467923	1888	51.2182	0.139023
111146351-G07	1	INSRR	1828	33.3151	-0.697248	2106	23.7892	-0.293292	989	24.8736	-1.20098
111146351-G08	1	NMT1	2121	65.0165	0.718271	1891	32.0994	0.233375	1125	25.6	-1.16403
111146351-G09	1	TRIB1	2911	35.3487	-0.606446	1052	56.2738	1.76544	905	52.7072	0.214758
111146351-G10	1	FNTA	1249	92.8743	1.96217	757	34.3461	0.37576	393	42.4936	-0.304747
111146351-G11	1	CAMKV	3573	58.2144	0.414545	3998	30.9155	0.158341	2401	40.1916	-0.42184
111146351-G12	1	RBBP6	2993	32.4758	-0.734725	2500	32.72	0.272705	1451	35.286	-0.671358
111146351-G13	1	TBCK	4014	50.9716	0.0911432	5232	24.7898	-0.229879	4698	53.8101	0.270859
111146351-G14	1	BRAP	2691	52.2482	0.148147	3621	20.5744	-0.497028	2162	42.0444	-0.327597
111146351-G15	1	PAN3	4293	36.9439	-0.535218	4957	31.168	0.174349	2617	49.7134	0.0624817
111146351-G16	2	XPNPEP3, RBX1	3262	29.3685	-0.873471	1326	35.9729	0.478856	1556	10.0257	-1.95621
111146351-G17	1	BMP4	2818	29.9503	-0.847491	4054	9.32412	-1.21002	1978	30.9909	-0.889826
111146351-G18	1	RNF24	2493	56.1572	0.32269	2613	26.483	-0.122571	1694	35.5962	-0.65558
111146351-G19	1	CDC14A	4458	41.4311	-0.334854	5177	49.5461	1.33907	3392	58.1958	0.49393
111146351-G20	1	RCHY1	3921	56.0316	0.317081	3134	54.85	1.67521	2771	77.3728	1.46936
111146351-G21	1	SSH2	3744	27.1902	-0.970736	6453	37.3315	0.56496	4332	55.7018	0.367075
111146351-G22	1	FBXO6	2202	41.1444	-0.347657	2616	6.38379	-1.39637	836	43.1818	-0.269743
111146351-H03	1	MARCH2	1636	56.357	0.331609	699	23.0329	-0.341221	413	55.2058	0.341849
111146351-H04	1	FBXO24	2703	28.9678	-0.891362	1324	10.4985	-1.1356	1150	33.6522	-0.754462
111146351-H05	1	RNF125	1958	72.0123	1.03064	2571	42.5515	0.895784	2799	58.5566	0.512286
111146351-H06	1	DZIP3	1307	81.1783	1.43992	1813	31.1087	0.170585	1581	28.716	-1.00554
111146351-H07	1	RNF126	4661	40.9569	-0.35603	5326	35.1108	0.424222	3476	53.6824	0.264361
111146351-H08	2	PRSS3, PRSS2	2719	30.6363	-0.816863	3209	14.3347	-0.892476	633	41.2322	-0.368908
111146351-H09	1	SENP2	2268	56.261	0.327325	3168	9.53283	-1.1968	986	22.0081	-1.34673
111146351-H10	1	CPA4	3840	20.7812	-1.2569	5064	33.59	0.327845	2797	76.3675	1.41823
111146351-H11	1	MUL1	3369	28.4654	-0.913794	4165	34.8379	0.40693	2494	67.081	0.945872
111146351-H12	2	MAPK12, HDAC10	2552	48.5893	-0.0152285	4295	22.3749	-0.382925	3172	60.4981	0.611038
111146351-H13	1	ZNRF3	2053	58.0614	0.407713	1584	12.5631	-1.00475	673	32.5409	-0.810989
111146351-H14	1	TGM7	2996	28.004	-0.934397	4356	25.0689	-0.21219	2730	84.2491	1.81912
111146351-H15	1	RSPRY1	4281	38.3088	-0.474271	5297	52.5014	1.52636	5173	69.2635	1.05688
111146351-H16	1	ACR	3123	48.415	-0.0230138	1464	37.0902	0.549667	1956	37.0143	-0.583449
111146351-H17	1	SENP8	4990	38.0762	-0.484659	5803	56.0055	1.74844	5095	67.4583	0.965063
111146351-H18	1	BMP1	3043	48.439	-0.0219397	3293	22.9274	-0.347906	1647	69.6418	1.07612
111146351-H19	1	RNF38	2746	65.2586	0.729079	4536	23.1481	-0.333917	1891	71.9725	1.19468
111146351-H20	1	CPA1	1192	72.4832	1.05167	3409	26.694	-0.109194	1817	59.7688	0.573945
111146351-H21	1	ZNRF2	5482	28.5845	-0.908479	5102	39.9059	0.728117	5722	85.914	1.9038
111146351-H22	1	CTRL	3185	28.7598	-0.900649	3542	33.9921	0.353325	2921	46.4567	-0.103169
111146351-I03	1	UBL7	3965	57.3266	0.374905	3958	28.0697	-0.0220089	2417	57.3438	0.450597
111146351-I04	1	UGGT1	2946	58.0788	0.408489	2741	29.2229	0.0510746	2322	29.888	-0.945923
111146351-I05	1	ADAM10	2439	84.5838	1.59198	2361	14.316	-0.893662	1912	27.0921	-1.08814
111146351-I06	1	ALG6	3885	40.0772	-0.395309	3511	41.0424	0.800144	3737	59.8073	0.575902
111146351-I07	1	NEO1	1386	58.0087	0.405359	1937	49.1482	1.31385	1611	31.8436	-0.846456
111146351-I08	1	PGAP1	2298	64.7084	0.704515	2386	17.1417	-0.714582	987	38.2979	-0.518162
111146351-I09	1	MXRA5	3279	34.0958	-0.66239	4340	30.1152	0.107624	2865	52.6702	0.212875
111146351-I10	2	CHURC1-FNTB, FNTB	1585	65.0473	0.719647	731	14.7743	-0.864616	419	27.685	-1.05798
111146351-I11	1	PEAK1	2292	32.4607	-0.735397	5388	13.4373	-0.94935	3647	35.3715	-0.667008
111146351-I12	1	SUMO3	2585	44.1393	-0.213932	4260	18.3803	-0.636084	2058	66.8124	0.932212
111146351-I13	1	SGK494	2206	64.5966	0.69952	3589	20.8972	-0.476573	2526	47.0309	-0.0739635
111146351-I14	1	HERC3	2530	68.8142	0.887846	1707	32.5718	0.26331	1391	60.4601	0.609105
111146351-I15	1	TSSK4	3941	66.1	0.76665	2406	46.9244	1.17291	2778	55.3636	0.349873
111146351-I16	1	ARIH2	3049	12.9223	-1.60782	1449	9.38578	-1.20612	893	20.9406	-1.40103
111146351-I17	1	PRDX4	4611	56.0399	0.317451	5873	44.628	1.02738	4774	58.1693	0.492582
111146351-I18	1	FBXO28	2169	47.1185	-0.0809045	3327	29.3057	0.0563201	1855	70.1348	1.1012
111146351-I19	1	MTMR1	2547	61.1307	0.544765	3818	23.3892	-0.31864	2392	42.0987	-0.324837
111146351-I20	1	SENP6	2567	70.0818	0.944445	2390	21.9665	-0.408803	1622	24.8459	-1.20239
111146351-I21	1	DUSP27	988	63.5628	0.653359	1688	5.98341	-1.42174	340	47.6471	-0.0426219
111146351-I22	1	FBXO5	743	21.6689	-1.21727	973	3.49435	-1.57949	126	26.9841	-1.09363
111146351-J03	1	ANAPC7	4996	65.0921	0.721645	2944	43.5802	0.960974	3503	63.3457	0.755879
111146351-J04	1	FBXO10	2735	16.5996	-1.44362	3413	3.16437	-1.6004	1216	47.2039	-0.0651605
111146351-J05	1	HERC6	3827	48.8111	-0.00532757	3753	38.0496	0.610469	3326	71.4372	1.16745
111146351-J06	1	UBE3C	4494	41.4553	-0.333776	3963	48.322	1.26149	3272	65.3423	0.857435
111146351-J07	1	SENP7	4690	40	-0.398757	3890	52.2622	1.5112	3924	72.6045	1.22682
111146351-J08	1	CARM1	2191	23.3227	-1.14343	1253	15.0838	-0.845	595	45.3782	-0.158028
111146351-J09	1	RNF123	3965	36.4187	-0.558669	3263	39.4729	0.700673	1963	73.9175	1.29361
111146351-J10	1	HDAC1	2239	69.6293	0.92424	3570	37.8992	0.600937	1751	42.1473	-0.322361
111146351-J11	1	FBXO31	2624	29.4207	-0.871138	3146	29.2435	0.0523784	1379	69.1806	1.05267
111146351-J12	1	EPB42	3386	61.4294	0.558102	3007	37.7453	0.591184	1840	63.1522	0.746035
111146351-J13	1	MEX3B	4115	41.1422	-0.347757	5467	25.4253	-0.189603	3098	46.1588	-0.118321
111146351-J14	1	TGM6	1646	36.5128	-0.554468	1107	8.58175	-1.25707	662	17.2205	-1.59025
111146351-J15	1	LRSAM1	3225	22.8217	-1.1658	2220	51.3063	1.45062	2222	85.0135	1.858
111146351-J16	1	ADAM8	2541	77.6072	1.28047	4304	24.2797	-0.262202	1969	54.2407	0.292761
111146351-J17	1	FBXO27	2931	28.5568	-0.909714	3531	26.8762	-0.0976472	2423	30.0867	-0.935819
111146351-J18	1	CAPN5	1497	72.3447	1.04549	1115	6.81614	-1.36897	783	23.1162	-1.29037
111146351-J19	1	RNF145	2720	84.8529	1.604	4929	40.5762	0.770595	2132	85.3659	1.87592
111146351-J20	1	CPA3	1669	59.9161	0.49053	994	16.0966	-0.780815	401	35.1621	-0.677661
111146351-J21	1	FBXO33	3225	68.3721	0.868103	4000	41.075	0.802208	2282	56.3103	0.398026
111146351-J22	1	CTSD	4843	12.1825	-1.64085	2718	28.624	0.0131174	1407	56.1478	0.389764
111146351-K03	1	MIDN	1583	78.9008	1.33823	2139	43.2445	0.939702	2321	42.2232	-0.318504
111146351-K04	1	GYPC	2834	68.2075	0.860753	2744	8.7828	-1.24433	1551	24.2424	-1.23308
111146351-K05	1	AMHR2	2984	46.6488	-0.101877	4136	37.1373	0.552656	3641	54.2708	0.29429
111146351-K06	1	DAD1	3066	37.9974	-0.488176	3065	18.3034	-0.640955	2445	21.2679	-1.38438
111146351-K07	1	RNASEL	2317	78.7656	1.33219	2118	17.4221	-0.696809	1219	47.7441	-0.0376884
111146351-K08	1	PIGK	3055	37.4468	-0.512761	3463	22.4661	-0.377144	1871	39.3907	-0.462576
111146351-K09	1	TRIB2	3983	45.8951	-0.135533	4264	47.303	1.19691	3317	47.754	-0.0371827
111146351-K10	1	CHM	5214	47.641	-0.057575	4285	40.8168	0.785845	5041	67.6255	0.973567
111146351-K11	1	MAP3K19	3081	38.1694	-0.480495	3455	20.7525	-0.485741	2308	25.5633	-1.1659
111146351-K12	1	SUMO2	4462	41.9543	-0.311495	4695	33.099	0.296727	2721	53.8037	0.270534
111146351-K13	1	ACVR1C	3692	40.5471	-0.374326	4820	31.722	0.209455	3059	54.7238	0.31733
111146351-K14	1	HERC1	2958	57.9446	0.402497	2838	39.0416	0.673339	2802	30.1927	-0.930425
111146351-K15	1	EPHA10	3735	83.9625	1.56424	4784	43.8545	0.978361	2126	77.4694	1.47427
111146351-K16	2	UBD, GABBR1	2808	67.8419	0.844429	4022	36.2755	0.498036	3659	47.8546	-0.0320652
111146351-K17	1	ERC1	5718	36.079	-0.573833	5002	41.4034	0.823023	2658	78.8563	1.54481
111146351-K18	1	DTX4	1970	20.2538	-1.28046	1193	14.8365	-0.86067	368	15.4891	-1.67831
111146351-K19	1	DNAJC6	2915	60.446	0.514189	2409	21.4197	-0.44346	1112	54.0468	0.282895
111146351-K20	1	HERC4	2345	38.8486	-0.450168	2361	33.6722	0.333049	1199	44.9541	-0.179596
111146351-K21	1	CDC14C	3833	44.1169	-0.214931	4272	49.7893	1.35448	2356	65.9168	0.886657
111146351-K22	1	RNF115	4331	35.0958	-0.617736	5346	23.887	-0.287091	3985	62.3087	0.70313
111146351-L03	1	FBXO40	3041	48.5367	-0.0175806	1630	28.2209	-0.0124311	953	88.9822	2.05986
111146351-L04	1	FBXO9	1748	62.8146	0.619954	3239	20.1605	-0.523259	1716	35.4895	-0.661008
111146351-L05	1	MARCH1	2303	89.5788	1.81502	3368	34.0855	0.359245	1683	65.3595	0.858308
111146351-L06	1	HUWE1	3780	70.7937	0.97623	3622	28.4925	0.00478718	1576	74.8731	1.34221
111146351-L07	1	RNF150	2203	23.695	-1.1268	3776	25.6356	-0.176274	1384	52.4566	0.202015
111146351-L08	1	PRMT7	2736	49.0497	0.00532757	3672	35.6481	0.458278	2366	81.7413	1.69156
111146351-L09	1	PJA1	4377	8.49897	-1.80533	2386	11.0226	-1.10238	1533	35.7469	-0.647916
111146351-L10	1	HDAC2	2468	42.342	-0.294183	2119	29.967	0.0982295	1486	20.2557	-1.43586
111146351-L11	1	RNF122	2598	15.281	-1.5025	1341	16.5548	-0.751774	587	19.0801	-1.49566
111146351-L12	1	F13A1	1905	15.3281	-1.5004	638	23.0408	-0.340724	216	25.463	-1.171
111146351-L13	1	FBXW9	1870	62.5134	0.606502	4552	29.7012	0.0813883	2771	51.9668	0.177099
111146351-L14	1	ASPH	1046	13.0975	-1.6	5077	12.921	-0.982068	1448	31.0083	-0.888942
111146351-L15	1	ZNF598	3486	34.6816	-0.636232	4420	32.8507	0.280987	1649	66.4645	0.914516
111146351-L16	1	AEBP1	3611	37.4412	-0.513013	3534	37.8608	0.598505	2995	76.3272	1.41617
111146351-L17	2	FBXO36, LOC732538	3509	30.9775	-0.801626	1976	35.0202	0.418484	2121	28.8543	-0.998502
111146351-L18	1	CAPN2	3739	19.8181	-1.29991	992	64.2137	2.26864	1510	50.0662	0.0804273
111146351-L19	1	FBXO16	2802	52.8551	0.175245	4921	52.0423	1.49727	2296	86.0627	1.91136
111146351-L20	1	CPB1	2487	62.0024	0.583687	2385	28.1342	-0.017925	1907	56.2664	0.395794
111146351-L21	1	FBXW12	3105	4.47665	-1.98493	4387	20.4924	-0.502229	1192	85.5705	1.88633
111146351-L22	1	CTSG	3415	57.9209	0.401442	2767	32.2009	0.239809	1317	81.7008	1.6895
111146351-M03	1	ZFAND4	4163	61.1818	0.547047	4195	53.23	1.57254	3182	46.6688	-0.0923824
111146351-M04	1	KEL	3216	54.7886	0.261577	2821	45.7285	1.09712	1994	69.7593	1.0821
111146351-M05	1	CRKL	2262	54.2882	0.239237	1340	21.3433	-0.448302	1415	31.2367	-0.877321
111146351-M06	1	TUSC3	2628	44.2161	-0.210499	2885	14.662	-0.871729	1809	32.4489	-0.815668
111146351-M07	1	CCL11	3979	21.5632	-1.22199	4144	26.1342	-0.144676	2215	38.149	-0.525735
111146351-M08	1	COMTD1	2748	73.4352	1.09418	2941	27.5077	-0.0576312	2251	51.6659	0.161795
111146351-M09	1	MYO3A	2371	76.086	1.21254	1727	39.3746	0.694447	1214	41.1862	-0.371251
111146351-M10	1	PGGT1B	2250	54.5333	0.25018	2886	21.8988	-0.413094	1345	45.7249	-0.140391
111146351-M11	1	HMCN1	1777	82.0484	1.47877	2224	24.8651	-0.225104	1229	53.4581	0.252953
111146351-M12	1	TRAF6	2135	55.7845	0.306049	5832	20.3361	-0.512134	3285	40.3349	-0.414552
111146351-M13	1	MYO3B	3149	67.3547	0.822676	3357	40.1549	0.743896	2951	61.4707	0.660508
111146351-M14	1	BRE	2621	63.0294	0.629543	1459	20.9733	-0.471752	1032	47.8682	-0.0313729
111146351-M15	1	EPHA10	3570	32.9972	-0.711443	4528	25.3092	-0.19696	3218	65.3511	0.857885
111146351-M16	1	RBCK1	1358	25.1105	-1.0636	1016	5.51181	-1.45163	323	24.7678	-1.20636
111146351-M17	1	INSR	2825	69.2035	0.905229	1311	40.7323	0.780487	986	42.3935	-0.30984
111146351-M18	1	UBR2	2636	51.3657	0.108741	3221	19.2797	-0.579081	2515	69.3042	1.05895
111146351-M19	1	DAPP1	3022	30.1125	-0.840249	4936	27.4716	-0.0599135	2583	65.5052	0.865722
111146351-M20	2	SENP3-EIF4A1, SENP3	3191	54.215	0.235965	3454	14.7944	-0.863339	1702	25.4994	-1.16915
111146351-M21	1	GNA15	1596	33.3333	-0.696434	2242	9.99108	-1.16775	713	51.8934	0.173366
111146351-M22	2	UBE2SP1, UBE2S	4692	60.8483	0.532152	3039	41.3623	0.820415	3083	59.4551	0.557985
111146351-N03	1	FBXO42	3241	68.4665	0.87232	2265	12.5828	-1.0035	373	65.1475	0.847524
111146351-N04	1	FBXO4	1846	64.1387	0.679075	1162	21.8589	-0.415626	701	62.3395	0.7047
111146351-N05	1	FBXO34	4198	40.0191	-0.397906	4526	29.5625	0.072598	3802	49.737	0.0636805
111146351-N06	1	RNPEP	2741	69.2448	0.907071	1114	26.3016	-0.134064	1067	24.836	-1.20289
111146351-N07	1	HECW2	2658	54.1384	0.232548	2096	43.1298	0.93243	1966	34.3845	-0.717211
111146351-N08	1	PRMT8	4173	65.6362	0.745943	5529	28.3415	-0.00478718	3576	41.8345	-0.338276
111146351-N09	1	RNF25	3955	50.4678	0.068646	4673	35.2236	0.431374	3514	56.6591	0.415768
111146351-N10	1	PHB	3666	65.1391	0.723746	4466	20.9807	-0.471278	2311	68.4119	1.01357
111146351-N11	1	FBXL18	2835	28.9242	-0.893311	3520	19.858	-0.542435	1722	34.3206	-0.720466
111146351-N12	1	TGM4	3710	53.3962	0.199407	3924	39.6279	0.710499	1886	60.9226	0.632629
111146351-N13	1	LNX1	2798	80.5575	1.4122	2689	38.9736	0.66903	3268	35.9853	-0.635789
111146351-N14	1	ASPH	2098	69.3041	0.909719	3619	38.9887	0.669986	762	72.3097	1.21183
111146351-N15	1	FBXO44	1391	34.4357	-0.647213	3922	21.6981	-0.425814	1182	67.0897	0.946314
111146351-N16	1	ANPEP	2125	56.3294	0.330378	2020	10.297	-1.14836	1656	21.8599	-1.35427
111146351-N17	1	NEURL2	2553	19.0364	-1.33481	2877	13.382	-0.952853	1067	33.4583	-0.764324
111146351-N18	1	CAPN3	3757	59.7817	0.48453	2917	37.7785	0.593293	2757	54.552	0.308596
111146351-N19	1	UBR1	1031	74.4908	1.14131	1048	16.6031	-0.748717	413	9.20097	-1.99816
111146351-N20	1	CPB2	7116	32.4058	-0.737848	7270	44.8418	1.04093	3004	86.1185	1.9142
111146351-N21	1	TRIP12	3018	48.6746	-0.0114207	4217	25.9663	-0.155313	1406	70.0569	1.09724
111146351-N22	1	CTSH	2112	31.3447	-0.78523	834	39.8082	0.721921	458	64.4105	0.810038
111146351-O03	1	PCMTD1	4816	59.593	0.476104	5634	36.8655	0.535426	4501	61.653	0.669779
111146351-O04	1	LIPA	2573	9.44423	-1.76312	2247	14.4192	-0.887118	1264	45.807	-0.136217
111146351-O05	1	CSF1R	2047	34.0987	-0.66226	1359	6.6961	-1.37658	1070	7.85047	-2.06685
111146351-O06	1	MAGT1	2976	34.6102	-0.639419	3307	16.5104	-0.754587	1039	32.7238	-0.801685
111146351-O07	1	CDC7	2724	56.6079	0.342814	3769	41.7617	0.845731	2687	67.3986	0.962026
111146351-O08	1	AIPL1	710	3.94366	-2.00873	1077	18.1058	-0.653476	651	38.5561	-0.505029
111146351-O09	1	TRPM7	3481	34.7889	-0.631443	2937	13.6874	-0.933496	1858	27.5565	-1.06451
111146351-O10	1	ZDHHC3	1841	34.7094	-0.634991	3948	20.618	-0.494265	585	78.9744	1.55082
111146351-O11	1	GSG2	1188	17.9293	-1.38425	3476	11.5075	-1.07165	692	24.8555	-1.2019
111146351-O12	1	UBA7	2292	29.2757	-0.877612	3597	27.2171	-0.0760434	418	73.2057	1.2574
111146351-O13	1	TRPM6	4056	24.1371	-1.10706	4082	23.1014	-0.336879	1512	69.7751	1.08291
111146351-O14	1	ISG15	3430	49.6793	0.0334399	3030	22.4092	-0.380746	692	63.4393	0.76064
111146351-O15	1	EPHA6	1861	55.8839	0.310487	2112	33.9489	0.350585	1782	30.6958	-0.904834
111146351-O16	1	STAMBP	2660	82.4436	1.49642	3269	29.948	0.0970273	2573	58.5698	0.512954
111146351-O17	1	TTN	3611	63.8604	0.66665	5826	41.6752	0.840249	1510	69.2715	1.05729
111146351-O18	1	FBXO46	970	40.3093	-0.384947	1529	27.0111	-0.0890992	482	52.0747	0.182586
111146351-O19	1	SSH1	4107	45.6781	-0.14522	6544	32.6406	0.267672	1188	74.4108	1.3187
111146351-O20	1	FBXW2	2609	17.7463	-1.39242	3070	8.69707	-1.24976	1536	19.5964	-1.4694
111146351-O21	2	GNAQ, GNAQP1	2964	70.2429	0.951639	3637	32.8842	0.283114	1990	54.2714	0.294319
111146351-O22	1	UBE2T	1862	23.5231	-1.13448	1836	9.53159	-1.19688	575	43.4783	-0.254665
111146351-P03	1	FBXW5	2310	66.6234	0.79002	1350	14.3704	-0.890214	1057	19.7729	-1.46042
111146351-P04	1	FBXO3	2542	64.1621	0.680119	2626	25.9711	-0.155014	873	39.748	-0.444403
111146351-P05	1	UBR7	3264	18.75	-1.3476	806	14.7643	-0.865251	433	23.7875	-1.25622
111146351-P06	1	SEC11A	3963	72.0414	1.03194	3813	43.0108	0.924888	3074	63.4353	0.760435
111146351-P07	1	HACE1	5172	46.4037	-0.11282	5452	42.2597	0.87729	5017	62.946	0.735548
111146351-P08	1	EHMT1	2827	64.0608	0.675599	3010	14.9169	-0.855575	1255	25.259	-1.18138
111146351-P09	2	ANAPC1P1, ANAPC1	2573	32.6079	-0.728828	1079	50.0463	1.37077	1869	65.008	0.840432
111146351-P10	1	HDAC3	1769	57.0944	0.364536	2413	37.2565	0.56021	681	50.514	0.103201
111146351-P11	1	RNF34	3349	54.3744	0.243086	4660	11.2661	-1.08695	2397	59.6996	0.570424
111146351-P12	1	TGM1	2581	42.5804	-0.283538	4060	25.5911	-0.179092	1194	59.5477	0.562698
111146351-P13	1	ZNRF1	1699	76.2802	1.22121	2983	27.1874	-0.0779275	1345	49.2193	0.0373506
111146351-P14	1	GGCX	5114	35.0411	-0.620181	6256	12.9955	-0.977346	3379	77.5081	1.47624
111146351-P15	1	RNF157	2465	61.7444	0.572167	3984	24.3223	-0.259505	1787	57.9743	0.482664
111146351-P16	1	APEH	2228	34.4704	-0.645663	2453	39.0135	0.671556	2944	67.9348	0.9893
111146351-P17	1	HECTD2	2657	82.2732	1.48881	2447	44.7895	1.03762	2907	35.6381	-0.653449
111146351-P18	1	CAPN6	2216	84.0704	1.56906	2391	23.0029	-0.343121	1270	37.5591	-0.555742
111146351-P19	1	FBXO45	3955	47.5601	-0.061188	4573	40.258	0.750432	3195	82.9734	1.75423
111146351-P20	1	CPD	922	80.3688	1.40377	2645	38.7902	0.657405	2246	35.3072	-0.67028
111146351-P21	1	UBOX5	1083	21.699	-1.21593	521	7.29367	-1.3387	63	42.8571	-0.286258
111146351-P22	1	CTSK	2435	78.2341	1.30846	2362	6.60457	-1.38238	747	29.8527	-0.947718
111146352-A03	1	CTSL1	2095	67.3508	1.17503	2035	26.5356	-0.205055	910	19.1209	-1.39968
111146352-A04	1	ADAM18	2922	40.5202	-0.308409	2211	12.664	-0.899987	1504	23.8697	-1.14525
111146352-A05	1	DPP6	3951	31.84	-0.788324	2182	60.3116	1.48703	3679	54.417	0.491423
111146352-A06	1	NAPSA	4131	49.6974	0.198989	1067	78.8191	2.4142	1790	66.5363	1.14076
111146352-A07	1	FAP	2147	36.749	-0.516916	1964	19.6029	-0.552367	1030	38.5437	-0.359041
111146352-A08	1	TENM1	1665	59.3393	0.732079	1522	9.46124	-1.06043	411	56.2044	0.58719
111146352-A09	1	HGF	4071	20.6829	-1.40519	3276	25.9768	-0.23305	1437	52.7488	0.402045
111146352-A10	1	AFG3L2	1877	29.3554	-0.9257	1201	12.1565	-0.925407	54	64.8148	1.04852
111146352-A11	1	LNPEP	4664	37.693	-0.464723	5645	47.9008	0.86528	3222	69.1496	1.28077
111146352-A12	1	CAPN10	1684	55.5226	0.521054	1426	8.76578	-1.09527	782	17.9028	-1.46494
111146352-A13	1	MMP17	3305	60.0605	0.771952	1592	8.60553	-1.1033	1254	22.488	-1.21928
111146352-A14	1	TBC1D30	3427	39.6849	-0.354594	3106	29.9099	-0.0360155	3043	51.6595	0.343686
111146352-A15	1	PCSK5	3368	47.1793	0.0597671	2934	27.5051	-0.156486	1743	48.1928	0.157941
111146352-A16	1	ADAMDEC1	3872	48.063	0.108625	4788	34.8162	0.209779	3342	58.5577	0.71328
111146352-A17	1	PRSS8	1150	71.3043	1.39361	1404	18.5897	-0.603121	129	52.7132	0.400138
111146352-A18	1	LAP3	1712	43.0491	-0.168591	3535	18.0764	-0.628839	2932	43.588	-0.0887749
111146352-A19	1	TLL2	1300	47.6154	0.0838758	1134	22.575	-0.403473	249	48.1928	0.157941
111146352-A20	1	DPP8	1901	59.7054	0.752319	2160	12.963	-0.885007	1130	15.3982	-1.59914
111146352-A21	1	CLPP	1807	16.104	-1.65835	1405	4.83986	-1.29195	550	17.6364	-1.47922
111146352-A22	1	DPP10	1278	40.6103	-0.303425	1726	40.1506	0.477019	2257	45.1927	-0.00279562
111146352-B03	1	DPEP3	2025	92.642	2.57334	1918	20.5944	-0.502695	306	33.9869	-0.603184
111146352-B04	1	SIAH2	3853	65.0662	1.04871	3529	39.9263	0.465782	2094	53.916	0.46458
111146352-B05	1	HSDL1	1885	65.7825	1.08831	1906	41.9727	0.5683	1261	47.8985	0.142175
111146352-B06	1	USP11	875	26.4	-1.0891	1357	4.86367	-1.29076	218	28.4404	-0.90036
111146352-B07	1	LMLN	3445	32.4238	-0.756049	2160	69.9074	1.96775	1661	28.4768	-0.898407
111146352-B08	1	USP6	3457	58.2297	0.670728	2115	32.6714	0.10233	1199	20.5171	-1.32488
111146352-B09	1	CAPN12	2689	87.3187	2.27903	1570	35.9873	0.268446	443	15.8014	-1.57754
111146352-B10	1	ANAPC10	3476	58.2278	0.670626	2811	55.6741	1.2547	2396	61.8114	0.887603
111146352-B11	1	PRSS54	3959	31.2705	-0.819812	1844	33.731	0.155414	2169	59.1978	0.747572
111146352-B12	1	FBXO7	2745	29.7632	-0.90315	2048	28.9062	-0.0862932	1527	26.2606	-1.01715
111146352-B13	1	TMPRSS9	2596	85.3236	2.16872	1033	50.0484	0.972869	1058	83.7429	2.06266
111146352-B14	1	UCHL5	2768	64.8483	1.03666	3468	38.0046	0.369509	1163	66.724	1.15081
111146352-B15	1	SERPINE2	4278	57.971	0.656426	5482	23.8052	-0.341842	2666	42.4606	-0.149178
111146352-B16	1	ITCH	2298	57.4413	0.627136	1960	22.6531	-0.39956	886	31.2641	-0.749069
111146352-B17	1	PSEN1	1407	52.6652	0.363077	5749	9.77561	-1.04468	1937	23.8513	-1.14623
111146352-B18	1	USP43	1687	79.7866	1.86258	834	35.8513	0.261635	489	14.9284	-1.62431
111146352-B19	1	PSMA1	1027	87.2444	2.27492	1569	2.23072	-1.42266	534	32.397	-0.68837
111146352-B20	1	SMURF1	2125	76.6588	1.68965	4397	38.3216	0.385389	1546	67.4644	1.19049
111146352-B21	1	PSMB3	969	15.0671	-1.71568	1485	1.75084	-1.4467	683	12.0059	-1.78089
111146352-B22	1	MMP7	3283	56.4118	0.57022	1641	49.9695	0.968918	1552	44.7165	-0.0283117
111146352-C03	1	CTSL2	4950	54.1818	0.446926	5611	40.4384	0.491436	4690	56.6525	0.611197
111146352-C04	1	ADAM15	3256	51.1364	0.278547	921	52.7687	1.10915	1518	61.6601	0.879498
111146352-C05	1	ECE1	2171	77.4298	1.73228	1798	15.1279	-0.776549	855	43.0409	-0.118085
111146352-C06	1	ADAMTS4	3186	31.5443	-0.804678	3153	28.7663	-0.0933066	2159	38.1195	-0.381768
111146352-C07	2	FOLH1, FOLH1B	2339	63.7879	0.978037	1760	6.30682	-1.21846	678	27.8761	-0.930592
111146352-C08	1	ZMPSTE24	3423	34.4435	-0.644384	2942	51.9714	1.06921	2237	50.5588	0.284709
111146352-C09	1	HGFAC	1717	90.3902	2.44885	1652	10.2906	-1.01889	566	26.1484	-1.02316
111146352-C10	1	PRSS21	2474	26.1924	-1.10058	1522	30.8804	0.0126072	1183	48.4362	0.170983
111146352-C11	1	LPA	3063	51.2569	0.285213	2163	61.5349	1.54831	2436	62.5205	0.925599
111146352-C12	1	CAPN10	4738	46.2431	0.00800605	4348	55.5198	1.24697	4645	58.2562	0.697123
111146352-C13	1	MMP25	2928	72.4727	1.45821	2689	21.495	-0.457577	2397	46.8085	0.0837751
111146352-C14	1	CAPN7	1890	40.3175	-0.319618	3180	8.93082	-1.08701	1963	36.8314	-0.450783
111146352-C15	1	PCSK2	3372	28.707	-0.961546	2273	31.5442	0.0458615	1413	48.2661	0.16187
111146352-C16	1	HTRA2	3808	67.6733	1.19286	3004	55.7923	1.26062	1948	51.232	0.32078
111146352-C17	1	PSMC4	990	30.202	-0.878888	1028	1.6537	-1.45157	251	17.5299	-1.48493
111146352-C18	1	C1RL	1043	61.0738	0.827977	1913	27.0779	-0.177889	1029	29.7376	-0.830856
111146352-C19	1	TMPRSS2	4424	32.3915	-0.757835	3164	54.7724	1.20953	3845	71.4174	1.40228
111146352-C20	1	KLK15	3526	40.9529	-0.284484	3247	41.3921	0.539211	1607	71.8731	1.42669
111146352-C21	1	PRSS12	4912	38.5179	-0.419113	4278	41.0472	0.521935	3165	58.7994	0.726226
111146352-C22	1	SCPEP1	2407	57.7482	0.644109	973	40.8016	0.509633	922	27.8742	-0.930695
111146352-D03	1	TMPRSS3	1257	46.2212	0.00679085	1507	34.1739	0.177599	2417	54.1994	0.479768
111146352-D04	1	UBE2A	1392	50.431	0.23955	2333	9.47278	-1.05986	1431	44.8637	-0.020423
111146352-D05	1	LONP2	3935	40.7878	-0.293613	4297	23.6444	-0.349897	3713	57.9585	0.681175
111146352-D06	1	USP9X	4411	57.742	0.643765	2465	38.8641	0.412567	1350	36.3704	-0.475483
111146352-D07	1	DPP9	5413	51.7827	0.314284	3312	47.2524	0.832798	4845	70.8978	1.37444
111146352-D08	1	USP10	4673	34.7742	-0.626096	4036	39.9158	0.465252	1518	54.6113	0.501837
111146352-D09	1	EID2	4755	42.1661	-0.217406	3129	59.9233	1.46757	3487	59.9943	0.790246
111146352-D10	1	USP20	2397	53.1081	0.387559	1735	40.2882	0.48391	1233	42.498	-0.147177
111146352-D11	1	METAP1D	783	44.5722	-0.0843806	1267	28.4925	-0.107021	1068	26.779	-0.989372
111146352-D12	1	ARIH1	2019	63.7444	0.975631	2260	6.85841	-1.19083	1091	16.132	-1.55982
111146352-D13	1	TMPRSS11F	2492	43.6998	-0.13261	2591	8.06638	-1.13031	1508	19.6286	-1.37248
111146352-D14	1	ANAPC5	2958	60.311	0.785802	3856	53.4751	1.14454	2707	47.5065	0.12117
111146352-D15	1	SERPINB13	1712	81.6005	1.96287	1528	13.5471	-0.855743	536	33.209	-0.644867
111146352-D16	1	USP44	2239	65.565	1.07629	482	58.9212	1.41737	992	75.9073	1.64284
111146352-D17	1	PSEN2	2294	66.347	1.11952	500	23.2	-0.37216	424	66.9811	1.16459
111146352-D18	1	PSMA8	1144	32.4301	-0.755702	369	4.60705	-1.30362	428	7.00935	-2.0486
111146352-D19	1	PSMA2	1921	6.40292	-2.19471	1144	2.18531	-1.42494	404	13.6139	-1.69474
111146352-D20	1	TREX2	2641	78.5309	1.79316	2209	27.1163	-0.175963	1166	34.9914	-0.549365
111146352-D21	1	PSMB4	400	47.5	0.0774963	1134	4.05644	-1.3312	328	23.4756	-1.16636
111146352-D22	1	MMP8	1381	52.7154	0.365851	1115	23.139	-0.375216	707	21.6407	-1.26467
111146352-E03	1	CTSO	3566	47.7846	0.0932333	3582	51.8146	1.06135	2515	72.8032	1.47653
111146352-E04	1	ADAM9	4308	33.3333	-0.705762	3531	38.5443	0.396547	1871	74.666	1.57633
111146352-E05	1	CELA1	3081	70.6913	1.35972	1579	29.7657	-0.0432384	1119	32.3503	-0.690872
111146352-E06	1	PMPCB	2529	89.9565	2.42487	3161	19.013	-0.581919	1094	71.3894	1.40078
111146352-E07	1	GZMH	1607	49.9689	0.213998	1455	25.7045	-0.246694	578	36.8512	-0.449721
111146352-E08	1	PRSS16	3409	44.3825	-0.0948656	2650	51.9245	1.06686	2396	55.0083	0.523109
111146352-E09	1	HPN	2509	46.1937	0.00527269	1505	24.6512	-0.299461	1272	62.2642	0.911863
111146352-E10	1	KLK11	2769	51.1015	0.276618	2090	39.5215	0.445503	1412	32.0113	-0.709034
111146352-E11	1	ADAM11	1945	33.419	-0.701024	3058	14.6174	-0.802125	964	55.9129	0.571571
111146352-E12	1	ADAMTS7	2950	62.4407	0.903549	2562	13.1538	-0.875448	1307	28.6151	-0.890995
111146352-E13	3	MST1L, LOC101060347, MST1	3451	29.5567	-0.91457	3136	12.3087	-0.917785	3312	35.1147	-0.542758
111146352-E14	1	DNPEP	2761	82.3615	2.00495	502	43.8247	0.661079	563	58.6146	0.716324
111146352-E15	2	PGA3, PGA5	3741	61.4007	0.846049	2037	45.3117	0.735576	2530	78.8538	1.80071
111146352-E16	1	TMPRSS11E	3814	71.1851	1.38702	3043	44.7585	0.707858	3502	73.7293	1.52615
111146352-E17	1	REN	2176	62.1783	0.889043	1182	30.0338	-0.029804	976	21.1066	-1.29329
111146352-E18	1	AMZ2	4049	43.7639	-0.129069	1867	59.8822	1.46551	2868	60.0767	0.794663
111146352-E19	1	TPP2	2512	38.1369	-0.440176	2097	22.6991	-0.397254	2752	40.734	-0.241687
111146352-E20	1	OSGEP	3577	57.2267	0.615275	1577	10.7166	-0.997546	859	42.142	-0.166248
111146352-E21	2	MMP23A, MMP23B	1554	38.9318	-0.39623	808	1.85644	-1.44141	285	15.7895	-1.57817
111146352-E22	2	CELA2B, CELA2A	3587	26.6239	-1.07672	4624	10.1644	-1.02521	2063	36.8396	-0.450345
111146352-F03	1	MMP28	1097	31.814	-0.789762	2052	3.31384	-1.3684	1008	38.3929	-0.367122
111146352-F04	2	UBE3A, UBE3AP2	3130	51.5335	0.300506	3594	55.1196	1.22692	4099	57.5018	0.656706
111146352-F05	1	PRSS27	2325	51.0968	0.276358	2106	31.529	0.0450975	1283	66.3289	1.12965
111146352-F06	1	USP9Y	1321	58.8191	0.703315	1578	43.853	0.662496	1604	45.1995	-0.00243303
111146352-F07	1	CPA5	2120	17.5472	-1.57856	2059	13.2589	-0.870183	1036	21.7181	-1.26053
111146352-F08	1	USP8	2083	14.4023	-1.75244	831	15.0421	-0.780847	469	32.8358	-0.664859
111146352-F09	1	PRSS35	3482	54.6812	0.474537	3262	42.6119	0.600321	1342	75.9314	1.64413
111146352-F10	1	USP19	2747	43.7204	-0.131472	1627	49.539	0.947351	2911	35.0739	-0.544948
111146352-F11	1	PRSS33	1615	45.3251	-0.0427526	1431	1.81691	-1.44339	788	14.9746	-1.62183
111146352-F12	1	FBXL4	4396	36.465	-0.532618	4248	19.8917	-0.537896	3884	37.8476	-0.396337
111146352-F14	1	ANKIB1	5715	42.7297	-0.18625	5280	52.4621	1.09379	7163	64.1491	1.01286
111146352-F15	1	PLAUR	2300	32.5652	-0.74823	4325	17.9653	-0.634403	1409	61.2491	0.857479
111146352-F16	1	USP42	3015	75.257	1.61215	2740	28.4672	-0.108291	2325	40.7742	-0.239534
111146352-F17	1	NCSTN	2351	34.1557	-0.660295	2507	19.7846	-0.543262	849	62.073	0.901623
111146352-F18	1	USP51	3661	21.4422	-1.36321	1940	25.6701	-0.248415	1301	40.5073	-0.253833
111146352-F19	1	PSMA3	485	79.1753	1.82878	1204	1.49502	-1.45952	685	17.6642	-1.47773
111146352-F20	1	AMFR	1722	18.3508	-1.53413	1569	25.6851	-0.247661	808	52.8465	0.407283
111146352-F21	1	PSMB6	1632	84.2525	2.1095	2701	2.11033	-1.42869	743	53.5666	0.445864
111146352-F22	1	MMP9	3350	26.3284	-1.09306	451	51.663	1.05375	1448	19.337	-1.3881
111146352-G03	1	CTSS	2285	80.3939	1.89616	514	22.3735	-0.413564	446	33.8565	-0.610172
111146352-G04	1	ADAM7	3778	51.3764	0.291817	2573	56.0824	1.27516	3226	60.0124	0.791218
111146352-G05	1	ENPEP	3728	40.9871	-0.282593	3624	34.2439	0.18111	2542	43.4697	-0.0951125
111146352-G06	1	NPEPPS	2287	75.6449	1.6336	2781	18.3747	-0.613895	1835	33.624	-0.622631
111146352-G07	1	GZMA	2548	33.6735	-0.686956	3688	24.8373	-0.290136	2480	42.9839	-0.121143
111146352-G08	1	CORIN	2202	36.4668	-0.532514	3172	30.0757	-0.0277089	1540	33.6364	-0.621967
111146352-G09	1	HPR	2066	75.1694	1.60731	874	16.476	-0.709015	329	57.7508	0.670043
111146352-G10	1	ADAM30	4545	73.6194	1.5216	2407	60.9888	1.52095	3039	48.4699	0.172789
111146352-G11	1	MEP1A	3069	41.9355	-0.230159	2491	57.3264	1.33748	3347	49.3875	0.221954
111146352-G12	2	KLK8, KLK9	2655	16.5725	-1.63245	3293	11.9344	-0.936535	1541	32.2518	-0.696151
111146352-G13	1	NRD1	846	41.0165	-0.280966	3105	43.9291	0.666312	2232	79.7491	1.84868
111146352-G14	1	CASP14	2596	38.02	-0.44664	2615	14.3786	-0.814089	1915	35.718	-0.510436
111146352-G15	1	PRCP	2161	49.6529	0.19653	786	61.3232	1.5377	778	40.7455	-0.241071
111146352-G16	1	PRSS50	2033	45.2041	-0.0494395	741	33.4683	0.142252	410	51.2195	0.320109
111146352-G17	1	SOLH	2924	53.762	0.423713	2629	8.52035	-1.10757	1882	28.3209	-0.906759
111146352-G18	1	ADAM22	3222	35.8783	-0.565052	5280	26.9129	-0.186156	3745	31.4286	-0.740257
111146352-G19	2	TPSAB1, TPSB2	2038	16.2414	-1.65075	1487	30.6658	0.00185384	1050	21.1429	-1.29135
111146352-G20	1	RNF130	2530	71.6996	1.41546	3276	24.1148	-0.326333	1669	53.1456	0.423306
111146352-G21	2	GPR78, CPZ	3251	45.9243	-0.00962055	2826	45.1875	0.729354	916	72.2707	1.448
111146352-G22	1	XPNPEP3	2791	39.0899	-0.387486	1481	36.5294	0.295604	1098	51.0929	0.313325
111146352-H03	1	MMP28	1966	53.5097	0.409764	1273	47.0542	0.822868	459	47.9303	0.143878
111146352-H04	1	UCHL1	2899	39.2894	-0.376457	2713	41.209	0.53004	1958	29.6221	-0.837047
111146352-H05	1	IMMP2L	2768	54.841	0.483374	2402	44.7544	0.707653	1724	50.6961	0.292063
111146352-H06	1	BAP1	1297	58.5968	0.691023	1414	15.7709	-0.744339	640	28.75	-0.88377
111146352-H07	1	OMA1	2994	53.8744	0.42993	2760	47.2464	0.832496	2550	42.5882	-0.14234
111146352-H08	1	UBE4A	3588	43.0881	-0.166434	3515	43.1294	0.626249	3263	61.7836	0.886118
111146352-H09	1	ADAMTS15	4021	9.72395	-2.0111	5967	21.5519	-0.454727	3612	42.4972	-0.147216
111146352-H10	1	USP18	3951	32.0678	-0.77573	2625	32.5333	0.0954135	2198	43.1756	-0.11087
111146352-H11	1	TMPRSS12	5067	38.2277	-0.435155	3044	55.8147	1.26175	4943	66.5385	1.14088
111146352-H12	1	FBXO8	2428	25.8649	-1.11868	1551	20.3095	-0.516967	797	30.2384	-0.804025
111146352-H13	1	BACE1	4031	51.1784	0.280869	3506	41.9566	0.567495	3190	38.6834	-0.351556
111146352-H14	1	USP31	2406	48.3375	0.1238	3766	22.4907	-0.407694	1883	58.7361	0.722834
111146352-H15	1	SERPINB4	3499	51.5862	0.303416	2179	58.1	1.37623	2174	69.4112	1.29479
111146352-H16	1	USP48	3473	58.163	0.667039	2282	30.8501	0.0110898	1434	51.1158	0.31455
111146352-H17	1	APH1A	3887	28.1966	-0.989768	2458	51.9528	1.06827	1629	56.415	0.598474
111146352-H18	3	USP12, USP12PX, USP12PY	4683	36.9421	-0.506236	5450	47.5596	0.848189	4517	66.5929	1.14379
111146352-H19	1	PSMA4	473	31.9239	-0.783688	231	0.865801	-1.49104	77	31.1688	-0.754173
111146352-H20	1	VIMP	3273	41.491	-0.254735	2808	43.1268	0.626116	1854	45.5232	0.0149099
111146352-H21	1	PSMB7	533	29.6435	-0.909767	1626	3.44403	-1.36188	1090	23.8532	-1.14613
111146352-H22	1	MMP10	1248	52.4038	0.348624	2478	45.6416	0.752103	1927	53.0358	0.417423
111146352-I03	1	CTSW	2719	78.6318	1.79874	2447	34.2869	0.183261	2169	44.5828	-0.0354772
111146352-I04	1	PROZ	4792	57.0952	0.608001	7200	31.3611	0.0366885	7822	55.5612	0.552732
111146352-I05	1	F7	3061	52.4012	0.348477	3992	50.2255	0.981739	2550	67.2157	1.17716
111146352-I06	1	KLK4	1560	51.5385	0.300778	3528	35.7426	0.25619	2263	46.3544	0.0594444
111146352-I07	1	GZMB	2850	35.5789	-0.581605	1289	50.0388	0.972388	1515	53.7954	0.45812
111146352-I08	1	YME1L1	3486	71.027	1.37827	3026	52.2802	1.08468	2789	43.2054	-0.109271
111146352-I09	1	IDE	3340	49.8802	0.209097	3499	21.1203	-0.476346	2117	18.753	-1.4194
111146352-I10	1	ADAM29	3396	32.126	-0.772512	2973	12.7817	-0.894088	1476	29.607	-0.837851
111146352-I11	1	MEP1B	2155	55.7309	0.532571	1656	37.0169	0.320028	1616	41.7698	-0.186191
111146352-I12	1	CTRC	4257	23.5612	-1.24605	4408	28.6525	-0.0990079	2770	57.87	0.676434
111146352-I13	1	FURIN	2638	23.351	-1.25767	2487	12.1431	-0.926078	1761	47.1323	0.101124
111146352-I14	1	KLK5	6662	14.7553	-1.73292	6675	30.5918	-0.00185384	2238	88.2484	2.30406
111146352-I15	1	PREP	3923	39.74	-0.351545	4245	46.7609	0.808175	3236	50.0309	0.256426
111146352-I16	1	KLK14	499	37.0741	-0.498937	744	8.73656	-1.09674	13	15.3846	-1.59987
111146352-I17	1	ST14	2499	52.8611	0.373908	1497	17.7021	-0.647591	1244	11.4952	-1.80826
111146352-I18	1	PION	5329	16.7574	-1.62223	3075	51.4797	1.04457	3571	91.0669	2.45507
111146352-I19	1	UQCRC2	3468	32.2953	-0.763155	1854	48.274	0.883977	1356	45.944	0.0374535
111146352-I20	1	CPXM1	1097	47.8578	0.0972783	1478	6.08931	-1.22936	505	22.5743	-1.21466
111146352-I21	1	CTSF	2864	18.8198	-1.5082	1778	19.7413	-0.545432	881	12.5993	-1.7491
111146352-I22	1	PRSS22	2372	53.6678	0.418506	1496	37.9679	0.367671	979	63.4321	0.974438
111146352-J03	1	AGBL2	1593	42.7495	-0.185152	1138	14.4112	-0.812452	870	21.4943	-1.27252
111146352-J04	1	UCHL3	5341	53.5106	0.409814	4638	53.2773	1.13463	5460	74.4139	1.56283
111146352-J05	1	TMPRSS13	1693	53.3963	0.403498	1244	5.46624	-1.26057	802	22.1945	-1.235
111146352-J06	1	CDC23	1527	19.188	-1.48784	1749	21.3836	-0.463155	1209	33.7469	-0.616045
111146352-J07	1	MMP21	3403	44.0494	-0.113285	4573	34.5725	0.19757	4129	67.7646	1.20657
111146352-J08	1	USP34	2742	31.9475	-0.782384	2491	30.1887	-0.0220471	1738	47.8136	0.137625
111146352-J09	1	ADAMTS17	2033	51.9429	0.323141	1437	14.8921	-0.788361	490	28.3673	-0.904272
111146352-J10	1	USP33	3741	31.5156	-0.80626	5880	27.449	-0.159298	3413	53.1204	0.421957
111146352-J11	1	KLK9	4093	68.8981	1.26057	4888	38.6457	0.401624	3960	58.0051	0.683667
111146352-J12	1	USP21	2360	39.3644	-0.372311	3665	32.4693	0.0922059	3118	40.4105	-0.259019
111146352-J13	1	ERAP1	1991	19.8393	-1.45183	2320	37.1121	0.324795	1719	78.4759	1.78046
111146352-J14	1	USP35	2081	71.2638	1.39137	1558	40.0513	0.472045	934	43.2548	-0.106626
111146352-J15	1	SERPINB7	1787	33.8556	-0.676885	2182	5.72869	-1.24742	452	22.5664	-1.21508
111146352-J16	1	USP38	1522	56.8988	0.597146	1509	22.4652	-0.408971	426	62.2066	0.908778
111146352-J17	1	PSENEN	3402	23.2216	-1.26483	3197	12.8871	-0.888809	1469	32.9476	-0.658871
111146352-J18	2	USP32P1, USP32P2	3031	63.5764	0.96634	2719	45.4947	0.74474	2920	51.5068	0.335504
111146352-J19	1	PSMA5	493	52.9412	0.378333	1393	1.7229	-1.4481	750	19.6	-1.37401
111146352-J20	1	DERL1	2044	66.7808	1.14351	3170	33.9432	0.166045	2235	37.9866	-0.38889
111146352-J21	1	PSMB8	3842	20.7444	-1.40179	5306	33.6223	0.149968	4195	70.2026	1.33719
111146352-J22	1	MMP11	4618	52.5552	0.356993	2951	64.4527	1.69449	2267	66.7843	1.15405
111146352-K03	1	CTSZ	3786	50.9509	0.268291	3398	34.02	0.169892	4148	76.3018	1.66398
111146352-K04	1	MMP20	2116	35.0189	-0.612569	3095	30.0808	-0.0274528	1739	29.4997	-0.843602
111146352-K05	1	F9	3142	52.5143	0.354732	2371	40.0675	0.472853	1474	38.2632	-0.374067
111146352-K06	1	NAALAD2	2818	66.5366	1.13	2596	39.5223	0.445543	2349	61.6433	0.878596
111146352-K07	1	GZMK	3472	40.7834	-0.293856	3117	31.5047	0.0438795	2830	47.9505	0.144963
111146352-K08	1	CAPN9	1737	50.7772	0.258689	1975	24.962	-0.283888	964	37.9668	-0.389949
111146352-K09	1	KLK1	4250	44.5647	-0.0847926	4184	36.305	0.284362	1665	42.7628	-0.132989
111146352-K10	1	ADAMTS5	3226	58.8655	0.70588	3006	50.8317	1.01211	3038	74.391	1.5616
111146352-K11	1	MME	3441	40.4243	-0.313711	3870	21.3953	-0.462568	2853	46.4774	0.0660343
111146352-K12	1	RNF13	3490	45.5587	-0.0298337	4030	34.3176	0.184801	2388	73.7856	1.52916
111146352-K13	1	PCSK6	2186	59.1034	0.719034	2796	23.6767	-0.34828	1666	37.3349	-0.423804
111146352-K14	1	TPSG1	1752	15.5822	-1.6872	1332	22.3724	-0.413622	365	30.137	-0.809458
111146352-K15	1	LGMN	3502	55.3969	0.514107	2124	48.4463	0.89261	1946	54.0082	0.469524
111146352-K16	1	KLK12	1693	63.1424	0.942343	2928	17.179	-0.673798	1276	45.8464	0.0322265
111146352-K17	1	ADAM17	1844	69.577	1.29811	2160	33.4722	0.142449	1367	43.6723	-0.0842593
111146352-K18	1	CPVL	4389	35.3156	-0.596167	4974	31.1419	0.0257085	2985	57.6884	0.666704
111146352-K19	1	XPNPEP1	4016	42.9283	-0.175268	1874	53.3618	1.13886	3293	51.3514	0.327173
111146352-K20	1	TMPRSS4	3169	49.3531	0.179952	1868	13.5439	-0.855904	737	33.1072	-0.650319
111146352-K21	1	ADAM19	3527	24.6669	-1.18492	5991	46.1192	0.776026	2368	59.5017	0.763855
111146352-K22	1	ERAP2	2984	33.378	-0.703291	2755	26.0617	-0.228797	1579	43.4452	-0.0964246
111146352-L03	1	TMPRSS5	2438	41.9196	-0.231037	2089	22.8339	-0.390501	1719	45.8406	0.0319163
111146352-L04	2	C3orf62, USP4	4751	46.0956	-0.000153568	2145	51.2354	1.03234	3803	74.8882	1.58824
111146352-L05	1	KIAA1109	3031	24.5793	-1.18976	3105	38.2931	0.383961	3676	40.8052	-0.237871
111146352-L06	1	BTRC	3319	47.9663	0.103275	1960	44.3367	0.686731	1716	32.6923	-0.672548
111146352-L07	1	CPXM2	1765	58.6969	0.696559	2209	30.6926	0.003199	962	51.5593	0.338312
111146352-L08	1	USP15	2593	62.0131	0.879909	1939	39.1955	0.429168	1786	46.6405	0.0747753
111146352-L09	1	PRSS55	1061	5.08954	-2.26733	395	10.3797	-1.01442	61	21.3115	-1.28231
111146352-L10	1	FBXL7	2334	46.1011	0.000153568	2373	17.1513	-0.675184	1304	19.0951	-1.40106
111146352-L11	1	C3orf38	2226	26.1905	-1.10068	4162	24.7717	-0.29342	1878	16.7199	-1.52832
111146352-L12	1	ANAPC4	1536	73.2422	1.50075	1081	14.9861	-0.783653	370	27.5676	-0.947123
111146352-L13	1	LONP1	3633	40.9304	-0.285731	2748	46.9068	0.815486	2678	45.5937	0.0186889
111146352-L14	1	USP36	3441	34.9317	-0.61739	2731	28.1216	-0.125604	746	55.63	0.556417
111146352-L15	1	ADAMTS9	4712	35.59	-0.580994	3275	60.9771	1.52037	5183	64.2678	1.01922
111146352-L16	1	USP32	4523	36.0159	-0.557445	3670	34.4142	0.189638	4008	51.1727	0.317599
111146352-L17	2	CDC20, CDC20P1	2028	59.5168	0.741889	1884	28.7155	-0.0958493	1135	25.1982	-1.07407
111146352-L18	1	STUB1	3779	30.4313	-0.86621	2057	44.9198	0.71594	1780	32.809	-0.666296
111146352-L19	3	KIAA0391, PSMA6, PSMA6P1	793	26.86	-1.06366	836	1.91388	-1.43854	314	43.6306	-0.0864936
111146352-L20	1	MMP1	3123	60.2946	0.784894	5801	14.1183	-0.82713	2538	26.9504	-0.980192
111146352-L21	1	PSMB9	3462	43.5586	-0.140417	2609	46.9529	0.817791	3001	53.7821	0.457407
111146352-L22	1	MMP13	4315	52.584	0.358585	3331	56.7097	1.30658	4475	52.7151	0.40024
111146352-M03	1	ACE	2273	20.9855	-1.38846	1220	21.8033	-0.442132	759	31.357	-0.744089
111146352-M04	1	TMPRSS11D	825	62.6667	0.916043	2326	28.9768	-0.0827596	996	33.7349	-0.616685
111146352-M05	1	F10	961	36.2123	-0.546588	978	6.03272	-1.23219	476	17.2269	-1.50116
111146352-M06	1	NAALADL1	4073	51.6573	0.307346	4377	39.4334	0.441088	2819	41.1848	-0.217533
111146352-M07	1	GZMM	3300	32.5758	-0.747647	3743	13.011	-0.882603	1448	61.8785	0.891198
111146352-M08	1	ADAM28	1351	56.4027	0.569714	1294	35.7805	0.258089	781	69.9104	1.32153
111146352-M09	1	KLK2	1818	88.9989	2.37192	4277	23.4744	-0.358414	478	59.4142	0.759169
111146352-M10	1	PRSS23	4694	37.3882	-0.481576	3734	32.8334	0.110447	3863	46.2335	0.0529668
111146352-M11	1	MMP12	4298	40.5072	-0.309127	3214	53.547	1.14814	3330	45.9459	0.0375603
111146352-M12	1	METAP1	4646	62.3547	0.898796	2532	41.4692	0.543075	3469	32.2283	-0.697408
111146352-M13	1	PAPPA	1616	54.6411	0.472319	1580	22.4684	-0.408814	868	37.788	-0.399528
111146352-M14	1	PAMR1	3020	44.0397	-0.113818	4006	19.2212	-0.571489	2357	23.9287	-1.14209
111146352-M15	1	PRSS1	3344	51.1663	0.2802	2712	33.9602	0.166894	1564	42.0716	-0.17002
111146352-M16	1	DHH	2218	84.8963	2.14509	1802	47.4473	0.842561	913	33.8445	-0.610817
111146352-M17	1	THOP1	1976	69.9899	1.32094	524	53.626	1.15209	560	60.8929	0.838391
111146352-M18	1	PCSK4	4063	23.2341	-1.26414	2529	32.2262	0.0800258	2465	54.5639	0.499296
111146352-M19	1	XPNPEP2	2919	77.2867	1.72437	4292	22.1109	-0.426721	2150	45.907	0.0354724
111146352-M20	1	RNPEPL1	3097	45.5602	-0.0297518	2897	16.0856	-0.728572	1044	38.7931	-0.345677
111146352-M21	1	ADAM23	4331	39.1826	-0.382361	4348	40.5934	0.499199	4620	60.2381	0.80331
111146352-M22	1	OSGEPL1	2840	46.4789	0.0210394	3634	12.1079	-0.927845	2106	24.7388	-1.09868
111146352-N03	1	ADAMTS12	2673	39.0572	-0.389294	2370	2.78481	-1.3949	1760	19.3182	-1.38911
111146352-N04	1	USP7	1944	85.5453	2.18097	1669	37.8071	0.359613	1601	34.0412	-0.600275
111146352-N05	1	KIAA1109	3132	40.4215	-0.313868	2246	54.4078	1.19126	1237	58.6095	0.716055
111146352-N06	1	USP13	3132	64.2401	1.00304	4647	46.3955	0.78987	3159	54.4476	0.493066
111146352-N07	1	PRSS37	3230	59.1331	0.720678	1243	44.7305	0.706457	1157	58.2541	0.697011
111146352-N08	1	USP3	3856	37.7075	-0.463921	3953	31.748	0.0560725	3390	40.7375	-0.241502
111146352-N09	1	HTRA4	3052	39.4823	-0.365792	2368	16.7652	-0.694526	1386	26.8398	-0.986114
111146352-N10	1	USP24	3251	14.3033	-1.75791	3593	15.3632	-0.764762	783	33.461	-0.63136
111146352-N11	1	TMPRSS11A	3767	68.2771	1.22624	4305	51.1731	1.02921	3651	60.8874	0.8381
111146352-N12	1	FZR1	2207	31.3548	-0.815154	1566	12.516	-0.907401	595	83.6975	2.06023
111146352-N13	1	LONRF3	3686	12.9951	-1.83024	3139	18.8595	-0.589607	1061	49.0104	0.201747
111146352-N14	1	USP46	3484	56.0563	0.550562	2708	44.904	0.715149	2745	47.286	0.109357
111146352-N15	1	AGA	3973	45.5323	-0.0312931	1818	48.7349	0.907065	2551	33.3987	-0.634702
111146352-N16	1	USP45	1491	26.8947	-1.06175	1309	6.5699	-1.20528	69	21.7391	-1.2594
111146352-N17	1	CYLD	2065	64.0194	0.990833	2995	28.1135	-0.126007	1118	37.0304	-0.44012
111146352-N18	1	UBAC1	3259	24.8236	-1.17626	1430	54.4755	1.19466	1920	37.6562	-0.406588
111146352-N19	1	PSMA7	583	92.7959	2.58185	1120	3.39286	-1.36444	673	23.6256	-1.15833
111146352-N20	1	MMP2	2798	86.7405	2.24706	3845	43.459	0.642761	1275	73.5686	1.51754
111146352-N21	1	PSMB10	2448	65.9722	1.0988	2153	15.3739	-0.764226	1550	45.2903	0.00243303
111146352-N22	1	MMP16	3380	58.2544	0.672096	3087	32.2967	0.0835603	1848	37.3377	-0.423658
111146352-O03	1	DPP4	2073	39.315	-0.375043	1075	15.7209	-0.746841	1038	23.2177	-1.18018
111146352-O04	1	ECEL1	3658	21.3231	-1.36979	4170	15.4197	-0.761933	1953	35.2791	-0.533954
111146352-O05	1	F11	4687	64.4122	1.01255	3033	19.9472	-0.535114	2888	43.8019	-0.0773121
111146352-O06	1	DPP3	3040	56.1842	0.557636	916	24.6725	-0.298393	515	26.4078	-1.00926
111146352-O07	1	HABP2	3233	40.5815	-0.305019	1609	10.8142	-0.992656	1040	71.8269	1.42422
111146352-O08	1	MMP24	2140	36.6822	-0.520605	1731	11.4385	-0.96138	490	75.3061	1.61063
111146352-O09	1	LECT2	2596	77.3883	1.72998	3113	52.8429	1.11287	1745	46.1891	0.0505887
111146352-O10	1	CAPN11	2959	47.1105	0.0559619	3077	27.9818	-0.132606	2380	49.958	0.252519
111146352-O11	1	MMP14	4147	46.2985	0.0110684	5032	28.9348	-0.0848621	3957	56.6338	0.610199
111146352-O12	1	PMPCA	3693	27.2136	-1.04411	2887	14.929	-0.786515	947	55.6494	0.557456
111146352-O13	1	PCSK1	3367	32.6403	-0.744077	3742	12.0257	-0.931964	2226	34.8158	-0.558774
111146352-O14	1	KLK13	2496	37.5401	-0.473177	2077	39.0467	0.421715	1198	51.0017	0.308438
111146352-O15	1	KLK7	2544	38.5613	-0.416713	2411	36.5823	0.298257	1345	45.5762	0.0177503
111146352-O16	1	CELA2B	3562	52.3021	0.342997	3535	41.9519	0.567258	3784	41.9926	-0.174254
111146352-O17	1	TLL1	1301	25.5188	-1.13782	1520	32.3026	0.083856	1155	40.4329	-0.25782
111146352-O18	1	PGPEP1	3696	40.4762	-0.310842	4159	43.1354	0.626546	2050	54.9268	0.518741
111146352-O19	1	LRP8	2364	41.0321	-0.280104	1663	8.95971	-1.08556	322	29.1925	-0.860059
111146352-O20	1	NLN	3050	57.0492	0.605459	4033	38.5321	0.395935	2570	52.3346	0.379856
111146352-O21	1	ADAM20	3481	42.6314	-0.191681	2793	24.0602	-0.329069	1445	46.3668	0.060108
111146352-O22	1	DPEP2	3238	33.1995	-0.713161	1542	47.0169	0.820998	2691	68.2274	1.23137
111146352-P03	1	ADAMTS10	1714	41.1902	-0.271365	4888	15.1596	-0.774963	1150	46.3478	0.0590923
111146352-P04	1	USP5	3385	14.1211	-1.76798	2146	42.5443	0.596933	1071	73.8562	1.53295
111146352-P05	1	AGBL4	2148	64.8976	1.03939	1956	39.3149	0.435152	758	29.8153	-0.826693
111146352-P06	1	USP14	4483	46.0406	-0.0031923	4131	53.5706	1.14932	5708	42.5543	-0.144158
111146352-P07	1	PRSS36	1705	21.7009	-1.34891	235	4.68085	-1.29992	32	28.125	-0.917257
111146352-P08	1	PSMD14	1816	37.9956	-0.447991	1492	1.6756	-1.45047	421	60.5701	0.821097
111146352-P09	1	TYSND1	3642	23.4487	-1.25227	2399	33.0971	0.123658	1761	47.9273	0.143719
111146352-P10	1	CBLC	1832	55.1856	0.502423	1941	11.0768	-0.979501	538	47.026	0.095429
111146352-P11	1	TMPRSS7	1075	19.1628	-1.48923	891	7.29517	-1.16895	63	44.4444	-0.0428877
111146352-P12	1	UBR5	2791	37.9792	-0.448896	3759	37.9622	0.367386	1583	58.307	0.699846
111146352-P13	1	LONRF2	2859	24.659	-1.18536	2145	30.7692	0.00703693	555	25.045	-1.08228
111146352-P14	1	FBXO11	2806	29.6507	-0.909368	3746	8.03524	-1.13187	1404	32.7635	-0.668732
111146352-P15	1	MAN2B1	2907	83.3849	2.06153	2697	25.8435	-0.239727	1858	50.1076	0.260537
111146352-P16	1	USP45	2877	48.6966	0.143653	2983	46.1281	0.776471	1445	76.955	1.69898
111146352-P17	2	NEDD8-MDP1, NEDD8	2615	67.5717	1.18724	1408	57.6705	1.35471	1210	48.5124	0.175066
111146352-P18	1	RNF11	1973	89.0015	2.37207	2041	34.3459	0.186218	1280	49.2188	0.212912
111146352-P19	1	PSMB2	1488	71.5726	1.40844	1156	2.24913	-1.42174	622	24.7588	-1.09761
111146352-P20	1	MMP3	3078	37.9792	-0.448897	2863	55.3615	1.23904	2203	53.4725	0.440823
111146352-P21	1	FBXW4	1662	11.3117	-1.92331	1237	3.47615	-1.36027	290	36.2069	-0.484242
111146352-P22	1	PEPD	1528	66.3613	1.12031	1547	2.90886	-1.38869	836	8.49282	-1.96912
111146353-A03	1	PRSS2	1905	45.8793	0.181104	1380	40.7971	0.829327	255	70.1961	1.19848
111146353-A04	1	CLEC4D	3566	37.6332	-0.267905	2335	70.3212	2.65063	1282	84.0094	1.92978
111146353-A05	1	APOC3	4931	23.6058	-1.03172	4430	29.4582	0.129848	2636	65.2504	0.936642
111146353-A06	1	CXCL2	4833	48.3964	0.318167	4896	33.4559	0.376457	4199	45.9395	-0.085714
111146353-A07	1	PDGFD	2526	11.1639	-1.70919	1421	21.4638	-0.363321	1439	20.8478	-1.41412
111146353-A08	1	MEFV	5137	54.1756	0.632849	3785	36.354	0.55524	2644	60.4009	0.679901
111146353-A09	2	RAB4B, EGLN2	1994	12.5376	-1.63439	567	2.82187	-1.51331	170	42.3529	-0.275594
111146353-A10	1	CCL5	1311	27.9939	-0.792777	571	6.30473	-1.29846	268	10.0746	-1.98447
111146353-A11	1	NMU	3362	58.0309	0.842777	2103	19.4484	-0.487645	1826	40.0876	-0.395525
111146353-A12	1	CXCL11	2394	42.3977	-0.00847384	1523	12.8037	-0.897549	910	36.044	-0.609604
111146353-A13	1	SSPN	1215	17.7778	-1.34906	1628	12.2236	-0.933334	236	46.1864	-0.072641
111146353-A14	1	CXCL14	3367	50.6386	0.440253	2430	26.2551	-0.0677467	2261	33.3038	-0.754671
111146353-A15	1	CTLA4	3849	12.185	-1.65359	4386	18.7415	-0.531256	2808	43.0199	-0.240282
111146353-A16	1	IL36A	2558	43.1978	0.0350953	2858	14.1358	-0.815375	1315	28.6692	-1.00004
111146353-A17	1	ITGAD	3143	51.2249	0.472183	3287	15.5765	-0.726497	3290	27.2948	-1.0728
111146353-A18	1	IL17D	1834	36.9138	-0.307074	1017	20.2557	-0.437847	553	10.3074	-1.97215
111146353-A19	1	IL1R2	1509	13.5852	-1.57735	1068	35.0187	0.472867	989	48.635	0.0569898
111146353-A20	1	TIRAP	1818	39.549	-0.163589	1434	35.7043	0.51516	1310	42.2137	-0.282964
111146353-A21	1	IL36B	4407	37.7581	-0.261103	2659	26.2881	-0.065715	1969	30.4215	-0.907267
111146353-A22	1	CXCL16	5546	34.6736	-0.429056	4556	63.2133	2.21215	4343	64.2183	0.882001
111146353-B03	1	CFH	2817	42.35	-0.0110681	2451	13.5455	-0.851788	2271	32.1004	-0.818384
111146353-B04	2	ULBP2, RAET1L	3480	3.24713	-2.14027	2946	16.2593	-0.684374	2083	34.0374	-0.715833
111146353-B05	1	C8A	4878	50.5945	0.437855	2315	49.3737	1.3584	3281	69.2777	1.14985
111146353-B06	1	BLNK	3060	34.6405	-0.43086	2104	35.5989	0.508654	1267	20.8366	-1.41471
111146353-B07	1	MBL2	2990	62.107	1.06473	3292	31.7436	0.27083	2548	54.5918	0.372357
111146353-B08	1	TNFSF13	2916	48.6626	0.332657	2204	40.5626	0.814861	1804	42.2949	-0.278667
111146353-B09	1	CD1C	2447	69.1868	1.45023	1684	57.5416	1.86227	2189	53.0836	0.292508
111146353-B10	1	SOCS5	5448	10.5176	-1.74438	4076	21.1237	-0.384301	3139	44.5683	-0.158307
111146353-B11	2	CCL3, CCL3L1	2862	69.3222	1.4576	2364	41.7936	0.890797	2191	44.8654	-0.142582
111146353-B12	1	NTS	1385	16.9675	-1.39318	2480	21.371	-0.369045	1508	32.1618	-0.815133
111146353-B13	1	CD163	1878	67.1991	1.342	1177	18.1818	-0.565779	579	25.9067	-1.14629
111146353-B14	1	KLK6	2985	55.1759	0.687316	2056	50.8755	1.45105	3280	45.2744	-0.120927
111146353-B15	1	DMBT1	5345	27.072	-0.842973	3744	27.9113	0.0344209	3377	43.1448	-0.233671
111146353-B16	1	DLG4	829	68.6369	1.42029	866	10.97	-1.01067	225	42.2222	-0.282515
111146353-B17	1	SH2D1A	4101	45.3792	0.153873	5082	38.0362	0.659011	3670	53.9237	0.336985
111146353-B18	1	OMP	3987	30.5242	-0.654998	2669	31.7347	0.270282	1938	63.0031	0.817666
111146353-B19	1	CD160	2316	45.2073	0.144512	2463	7.71417	-1.21151	1019	48.2826	0.0383354
111146353-B20	1	CALY	2640	50.7197	0.444671	2522	11.935	-0.951138	1581	17.9001	-1.57018
111146353-B21	1	RAET1E	3076	67.4902	1.35785	2437	25.9746	-0.0850556	1400	38.9286	-0.456887
111146353-B22	1	LYNX1	1789	58.4125	0.863555	882	44.5578	1.06132	952	27.3109	-1.07195
111146353-C03	1	PRTN3	4150	25.2048	-0.944645	2439	47.9705	1.27184	2130	72.3944	1.31486
111146353-C04	1	FN1	4807	36.6965	-0.31891	3262	45.4323	1.11526	2820	49.3262	0.0935863
111146353-C05	1	CPA2	3143	57.5883	0.818675	2930	33.7201	0.392758	1326	50.0754	0.133249
111146353-C06	1	CXCL3	2739	80.2483	2.05254	3071	46.2064	1.16302	387	56.0724	0.450739
111146353-C07	1	IL22RA2	4486	31.2082	-0.617754	4656	40.5928	0.816723	2189	62.5857	0.795566
111146353-C08	1	CXCL9	1731	71.9237	1.59926	666	21.1712	-0.38137	589	61.2903	0.726989
111146353-C09	1	CD81	1554	68.5972	1.41812	1383	1.30152	-1.6071	684	12.2807	-1.86768
111146353-C10	1	CCL8	3366	79.3226	2.00214	2801	57.0511	1.83201	2108	47.1537	-0.0214324
111146353-C11	1	DES	2441	24.2114	-0.998739	3686	38.7954	0.705847	837	74.0741	1.40379
111146353-C12	1	SELE	3364	55.9156	0.727593	3024	24.8016	-0.157415	2823	38.1509	-0.498058
111146353-C13	1	GAST	815	35.3374	-0.392913	2282	11.4812	-0.979134	409	37.8973	-0.511484
111146353-C14	1	CCL26	2402	28.6012	-0.75971	1471	6.05031	-1.31416	888	25.5631	-1.16448
111146353-C15	1	GEM	3724	40.333	-0.120899	3605	30.8183	0.213749	1406	56.33	0.46438
111146353-C16	1	IL17C	5863	35.7326	-0.371397	2983	38.3507	0.678409	4082	46.4723	-0.0575061
111146353-C17	1	LTB	3721	65.0363	1.22423	3531	24.7805	-0.158714	1854	58.2524	0.566156
111146353-C18	1	TLR9	1941	72.0247	1.60476	3353	39.8449	0.770588	2434	45.6039	-0.10348
111146353-C19	1	IL18R1	3627	49.1867	0.361195	3078	26.5107	-0.0519804	1235	73.6032	1.37886
111146353-C20	1	NCR3	2381	63.4187	1.13615	2944	14.0285	-0.821989	1672	50.7775	0.170419
111146353-C21	1	IL37	3599	33.0647	-0.516663	3099	24.8467	-0.15463	2723	40.6537	-0.365556
111146353-C22	1	CD93	1261	44.9643	0.131284	840	1.78571	-1.57723	179	31.8436	-0.831981
111146353-D03	1	SERPING1	3259	68.8248	1.43052	2336	41.524	0.874166	412	91.9903	2.35231
111146353-D04	1	ULBP1	353	48.7252	0.336069	728	21.0165	-0.390912	475	36	-0.611931
111146353-D05	1	C8B	2497	74.5294	1.74114	1934	22.544	-0.296685	1395	33.1183	-0.764495
111146353-D06	1	CD40	5993	40.2803	-0.123765	2855	48.3363	1.29441	3923	49.6814	0.112387
111146353-D07	2	CD46, CD46P1	2527	60.7044	0.98835	882	31.4059	0.249996	1682	20.3924	-1.43823
111146353-D08	1	CD2	1840	63.2065	1.12459	2803	2.92544	-1.50692	1379	54.5323	0.369204
111146353-D09	1	CD22	2210	47.6471	0.277362	1045	28.0383	0.0422524	1196	30.2676	-0.915418
111146353-D10	1	HNMT	3804	46.7928	0.23085	4498	25.1445	-0.13626	4145	74.7889	1.44163
111146353-D11	1	CCL7	1831	39.1043	-0.187801	2397	17.8139	-0.588473	1458	37.6543	-0.524348
111146353-D12	1	TAC1	1520	51.1842	0.469965	2051	23.5982	-0.231647	1437	32.8462	-0.778899
111146353-D13	1	GRAP2	1089	62.259	1.073	2304	9.85243	-1.07961	1293	41.9954	-0.294525
111146353-D14	1	LARGE	2012	95.4771	2.88177	1414	28.0057	0.0402401	809	35.1051	-0.659311
111146353-D15	1	CD5L	1317	17.0843	-1.38682	1888	18.803	-0.527461	431	58.4687	0.577605
111146353-D16	1	GABRB2	2700	37.2222	-0.290283	2690	44.4238	1.05305	873	80.2978	1.73328
111146353-D17	1	MICA	2321	11.6329	-1.68365	2521	12.733	-0.901906	604	34.106	-0.712206
111146353-D18	1	P2RX1	5022	46.2166	0.199475	3458	39.3002	0.736983	2945	78.8455	1.65639
111146353-D19	1	CLEC5A	1631	46.5972	0.220195	2667	24.8969	-0.151536	1305	40.3831	-0.379879
111146353-D20	1	SLC6A4	4228	30.9839	-0.629966	2522	38.2236	0.670573	1928	54.9274	0.390122
111146353-D21	3	ULBP2, RAET1L, RAET1G	3431	54.9111	0.672899	4330	12.7021	-0.903817	2342	34.8847	-0.670977
111146353-D22	1	ACHE	2611	78.2842	1.94559	2328	23.067	-0.264418	1405	31.2456	-0.863641
111146353-E03	1	ADAMTS3	1772	27.8781	-0.799082	1544	1.29534	-1.60748	684	41.6667	-0.311927
111146353-E04	1	SERPINA1	2797	73.6146	1.69133	1998	28.4785	0.0694078	2486	68.6645	1.11739
111146353-E05	1	PFN2	5023	52.618	0.548034	4224	49.6686	1.37659	4232	64.2486	0.883605
111146353-E06	1	IL1R1	2557	12.5929	-1.63138	2844	10.865	-1.01714	1570	50.1274	0.136001
111146353-E07	1	CLCF1	2750	34.5455	-0.436036	4189	41.1793	0.852903	3528	63.2937	0.833049
111146353-E08	1	NOS2	2413	51.5955	0.492361	722	8.03324	-1.19183	966	22.2567	-1.33953
111146353-E09	1	IL3	3947	53.2556	0.582756	1751	65.6768	2.36412	2349	56.6198	0.479724
111146353-E10	1	CCL13	1309	8.47976	-1.85535	578	22.3183	-0.310603	116	90.5172	2.27432
111146353-E11	1	EDN3	2916	28.0178	-0.791473	1486	12.1131	-0.940153	1116	26.6129	-1.1089
111146353-E12	1	TLR5	2108	31.8786	-0.581252	3192	6.79825	-1.26802	1204	38.6213	-0.473157
111146353-E13	1	MYBPC3	2953	24.0772	-1.00605	3549	9.38292	-1.10857	1721	27.3678	-1.06894
111146353-E14	1	PROCR	2261	55.0199	0.678823	3526	27.198	-0.00958576	2065	54.5278	0.36897
111146353-E15	1	IK	468	4.70085	-2.06111	142	4.92958	-1.38329	14	7.14286	-2.13969
111146353-E16	1	IL17B	1353	40.3548	-0.119712	820	30.7317	0.208406	395	41.0127	-0.346551
111146353-E17	1	MX2	3283	44.3801	0.0994746	1400	58.4286	1.91699	2094	36.2942	-0.596357
111146353-E18	1	TOLLIP	2015	50.0248	0.406834	1481	15.4625	-0.733528	976	25.7172	-1.15632
111146353-E19	1	APLN	2471	38.4055	-0.225852	2866	40.1256	0.787903	1885	36.6578	-0.577105
111146353-E20	1	IL1B	4821	30.2219	-0.671457	4661	39.0903	0.724038	2855	52.6795	0.271115
111146353-E21	1	ATL1	1872	25.4808	-0.92962	3566	46.4105	1.17561	3746	59.5302	0.633802
111146353-E22	1	MS4A2	3136	44.8661	0.125934	1008	50.1984	1.40928	854	50.3513	0.147854
111146353-F03	2	C1R, C1RL	1930	28.3938	-0.771002	1024	21.4844	-0.362049	576	65.1042	0.928901
111146353-F04	1	CD8B	2283	31.3184	-0.611751	1518	12.0553	-0.943713	1732	52.0208	0.236241
111146353-F05	1	C8G	4299	56.7806	0.774698	1897	38.5872	0.693004	1974	61.0436	0.713925
111146353-F06	1	CLEC12A	4229	34.4762	-0.439805	3619	51.3401	1.47971	4392	52.8005	0.277523
111146353-F07	1	MASP1	2331	62.1622	1.06773	1022	11.8395	-0.957026	758	27.8364	-1.04413
111146353-F08	1	CD3E	1017	47.7876	0.285016	986	9.22921	-1.11805	424	33.2547	-0.757272
111146353-F09	1	CD58	936	47.3291	0.260047	1350	6.96296	-1.25785	609	32.6765	-0.787883
111146353-F10	1	GUCA2B	3646	34.1744	-0.456239	3402	18.93	-0.519622	1415	61.5548	0.740989
111146353-F11	1	CCL16	3092	40.9444	-0.0876072	3057	15.3091	-0.742991	2543	50.177	0.138625
111146353-F12	1	AGT	2783	42.7596	0.0112348	2196	36.3388	0.5543	1927	32.3819	-0.803479
111146353-F13	1	CLEC2B	2210	54.0724	0.62723	3230	25.4799	-0.115572	1206	55.3897	0.414599
111146353-F14	1	CHRNA2	2719	42.5156	-0.00205024	3289	8.23959	-1.1791	2669	66.2795	0.991126
111146353-F15	1	CD7	1377	11.5468	-1.68834	892	4.59641	-1.40384	189	29.6296	-0.949192
111146353-F16	1	GABRR1	3945	51.5589	0.490369	2500	56.56	1.80172	3116	59.4994	0.632171
111146353-F17	1	MICB	2271	66.3584	1.29622	2074	13.9344	-0.827795	1579	40.7853	-0.358588
111146353-F18	1	PMCH	4139	42.619	0.00357781	2787	43.3082	0.984234	2842	65.5172	0.95077
111146353-F19	1	CD244	1577	83.0691	2.20614	2502	12.2702	-0.93046	711	64.9789	0.922269
111146353-F20	1	SLC6A8	4745	30.137	-0.676083	3709	32.6773	0.328426	3462	41.6522	-0.312691
111146353-F21	1	RAET1G	2880	58.9583	0.893275	2190	17.4429	-0.61136	2117	37.6004	-0.527204
111146353-F22	1	COLQ	2303	63.8732	1.1609	1729	22.1515	-0.320893	961	48.4912	0.0493752
111146353-G03	1	ADAMTS2	2242	34.4335	-0.44213	2079	34.5839	0.446045	1251	42.9257	-0.245273
111146353-G04	1	SERPINF2	2162	16.3737	-1.42551	4522	13.0252	-0.883883	1949	20.8312	-1.415
111146353-G05	1	CXCL12	2172	72.3757	1.62387	2647	4.949	-1.38209	772	27.0725	-1.08457
111146353-G06	1	IL1RAP	5208	47.043	0.244471	3639	50.8381	1.44874	2771	73.8362	1.39119
111146353-G07	1	IL20	2550	84.1569	2.26537	2356	42.7844	0.951919	1477	40.149	-0.392278
111146353-G08	1	OLR1	2590	48.61	0.329798	3221	28.7488	0.0860857	1554	68.5328	1.11042
111146353-G09	1	IL5	4415	27.1348	-0.839557	2558	56.9195	1.82389	3905	59.3854	0.626138
111146353-G10	1	CCL17	3831	46.2542	0.201522	3589	41.7944	0.890847	1928	54.9274	0.390122
111146353-G11	1	SLURP1	3902	41.9272	-0.0340901	3251	24.6386	-0.167471	1324	58.9879	0.605095
111146353-G12	1	TNFAIP6	1095	34.0639	-0.462256	1177	5.35259	-1.3572	418	24.4019	-1.22596
111146353-G13	1	MYL6	2704	46.3388	0.206124	2100	34.8095	0.459961	1459	21.7958	-1.36393
111146353-G14	1	MGLL	4170	47.9856	0.295797	3362	37.6264	0.633731	2344	52.0051	0.235411
111146353-G15	1	IL2RG	2298	33.1158	-0.513885	1017	30.4818	0.19299	377	55.1724	0.403094
111146353-G16	1	PLA2G2E	3059	45.5051	0.160728	2792	37.7507	0.641399	2870	48.0139	0.0241103
111146353-G17	1	VPREB1	3025	31.8678	-0.58184	3138	21.383	-0.3683	1965	33.486	-0.745027
111146353-G18	1	MMP25	2359	36.2442	-0.343539	546	30.9524	0.222019	688	26.4535	-1.11734
111146353-G19	1	IL1RL1	3567	45.3322	0.151316	3279	43.5194	0.997259	2646	51.8141	0.225296
111146353-G20	1	PF4	3759	42.8305	0.015097	2949	59.4439	1.97962	2959	53.1599	0.296545
111146353-G21	1	PAG1	4250	43.5059	0.0518702	2892	32.0885	0.292106	3155	45.0079	-0.135034
111146353-G22	1	PDCD1	1570	44.3949	0.100279	1931	17.8664	-0.585237	505	35.8416	-0.620318
111146353-H03	1	C1S	3775	45.2715	0.148012	3570	47.2549	1.2277	3146	54.164	0.349708
111146353-H04	1	CD8B	1986	16.1128	-1.43972	2909	25.232	-0.130861	2900	46.1034	-0.0770348
111146353-H05	1	CLU	1830	53.4426	0.592938	1868	46.4133	1.17578	1970	53.8071	0.330812
111146353-H06	1	CD74	2934	40.4567	-0.114161	2814	21.855	-0.339185	1794	30.7692	-0.888859
111146353-H07	1	MASP2	2870	46.3763	0.208168	3169	37.7091	0.638829	1762	53.3485	0.306531
111146353-H08	1	NCK1	2330	69.4421	1.46413	3290	41.5502	0.875781	2917	62.7357	0.803509
111146353-H09	1	CD72	2691	27.9078	-0.797463	2301	26.2495	-0.0680975	1184	12.7534	-1.84265
111146353-H10	1	NPHS1	3107	63.2765	1.1284	1552	48.0026	1.27382	1509	34.8575	-0.672417
111146353-H11	1	CCL18	2183	39.0289	-0.191909	2512	18.0334	-0.574932	980	34.2857	-0.702689
111146353-H12	1	INSL4	1433	78.9951	1.9843	1795	24.7911	-0.158062	1062	50.2825	0.144212
111146353-H13	1	SH2B2	2979	54.3135	0.64036	3181	16.0013	-0.700295	1750	23.0857	-1.29564
111146353-H14	1	CHRNA4	3897	38.7478	-0.207216	3911	32.7282	0.331567	2300	82.3043	1.83951
111146353-H15	1	CD19	2651	29.8001	-0.694428	2887	6.85833	-1.26431	1234	30.8752	-0.883248
111146353-H16	1	GABRR2	1204	49.2525	0.36478	2107	17.6554	-0.598251	1335	26.5169	-1.11399
111146353-H17	1	NCF2	2884	18.2386	-1.32397	3316	16.6466	-0.660487	1855	76.442	1.52915
111146353-H18	1	RAPSN	1113	40.5211	-0.110654	2335	8.17987	-1.18279	988	20.749	-1.41935
111146353-H19	1	CD8A	2140	61.9159	1.05432	800	16.125	-0.692661	484	34.0909	-0.713003
111146353-H20	1	CHRNB1	2774	29.9567	-0.685897	1946	29.4964	0.132202	660	77.8788	1.60521
111146353-H21	1	B2M	2080	16.6346	-1.4113	899	12.6808	-0.905132	98	24.4898	-1.2213
111146353-H22	1	DTNA	5905	22.1507	-1.11094	4454	29.9057	0.157451	2860	50.6294	0.162577
111146353-I03	1	MMP26	4431	47.5739	0.273379	2681	39.1272	0.726312	3566	55.6646	0.429152
111146353-I04	1	SERPINA3	3584	53.9062	0.618183	1351	50.6292	1.43585	1877	24.3474	-1.22885
111146353-I05	1	RASA1	4852	47.3001	0.258469	4256	43.1626	0.975251	4359	61.6426	0.745638
111146353-I06	1	IL1RN	2880	74.6875	1.74975	2003	27.5087	0.00958576	1239	42.2922	-0.278811
111146353-I07	1	SOCS1	3927	35.2177	-0.39943	5998	15.4385	-0.735012	1279	47.1462	-0.021829
111146353-I08	1	ORM1	1347	11.3586	-1.69859	900	1.33333	-1.60514	488	68.4426	1.10565
111146353-I09	1	TDGF1	4989	51.6737	0.496617	3512	56.0364	1.76942	3852	55.5556	0.423379
111146353-I10	1	CCL19	2743	68.0277	1.38711	2990	34.1137	0.417038	1202	55.6572	0.428762
111146353-I11	1	EMD	4287	60.2053	0.961173	3404	46.9448	1.20857	3249	67.4977	1.05562
111146353-I12	1	PLA2G7	3322	41.9025	-0.0354377	2702	37.3427	0.61623	1958	52.7068	0.272562
111146353-I13	1	BPI	2702	20.6884	-1.19057	2189	20.466	-0.424873	613	66.0685	0.979956
111146353-I14	1	STAB1	2340	29.8718	-0.690523	1216	25.4934	-0.114736	773	37.3868	-0.538511
111146353-I15	1	IL4R	1945	62.982	1.11237	1064	32.7068	0.330245	863	42.6419	-0.260294
111146353-I16	1	IL22	3267	64.9219	1.218	3018	25.1491	-0.135977	2050	64.9268	0.919512
111146353-I17	2	SEBOX, VTN	1771	23.6589	-1.02882	1243	30.8126	0.213393	722	22.7147	-1.31528
111146353-I18	1	IL25	1593	49.2781	0.366174	2002	15.8841	-0.707521	838	28.401	-1.01424
111146353-I19	1	IL27RA	797	49.1844	0.361075	1222	46.2357	1.16483	323	79.5666	1.69457
111146353-I20	1	CX3CL1	2478	48.9508	0.348351	2717	11.7041	-0.965381	1528	32.3953	-0.802772
111146353-I21	1	IL36G	5017	25.872	-0.908315	5090	43.5167	0.997095	3834	87.7152	2.12597
111146353-I22	1	TREM2	4390	46.1959	0.198345	5975	34.4603	0.438415	3837	84.1282	1.93607
111146353-J03	2	C2, CFB	945	9.73545	-1.78697	268	2.23881	-1.54928	153	20.2614	-1.44516
111146353-J04	1	IL27	4633	41.7008	-0.0464165	3012	30.9097	0.219386	3313	74.0417	1.40207
111146353-J05	1	CR1	2438	23.2568	-1.05072	3268	19.7674	-0.467964	2302	35.2737	-0.650385
111146353-J06	1	MIF	1257	49.4033	0.372994	4199	25.6966	-0.102203	1611	50.7759	0.170335
111146353-J07	1	MASP2	2166	90.5355	2.61269	2991	30.7924	0.212149	1228	52.8502	0.28015
111146353-J08	1	SPP1	4073	42.5239	-0.00159789	3810	25.5643	-0.110364	1974	27.6089	-1.05617
111146353-J09	1	CYBB	4636	22.994	-1.06503	4593	13.8689	-0.831835	3082	60.902	0.706431
111146353-J10	1	CHGA	4569	35.4126	-0.388821	3916	33.1205	0.35577	3051	52.5074	0.262002
111146353-J11	1	CCL20	4167	45.4044	0.155245	5088	26.7492	-0.0372682	3181	55.7686	0.434659
111146353-J12	1	PZP	1799	51.9177	0.509906	2591	15.5538	-0.727895	1412	21.3881	-1.38551
111146353-J13	1	CD226	1089	21.9467	-1.12205	1516	2.24274	-1.54904	304	14.8026	-1.73416
111146353-J14	1	CHRNA5	3964	50.8325	0.450813	4435	29.3799	0.125017	3637	24.0858	-1.24269
111146353-J15	1	CSF2	3928	37.8055	-0.258523	4438	38.4858	0.686746	3957	50.6444	0.163374
111146353-J16	1	GRIN2A	3197	39.1304	-0.186378	3163	29.5922	0.138109	1464	52.6639	0.27029
111146353-J17	1	IL1RL2	4975	48.8844	0.344738	3766	30.616	0.201271	2553	52.1347	0.242274
111146353-J18	1	SLC6A1	3083	61.5958	1.03689	4264	24.5075	-0.175556	1243	60.3379	0.676565
111146353-J19	1	CTSE	1530	83.7255	2.24188	2625	20	-0.453618	570	62.9825	0.816573
111146353-J20	1	CHRNB3	4138	41.6385	-0.0498126	2084	68.2342	2.52188	3070	71.1726	1.25018
111146353-J21	2	TMEM199, SARM1	3117	20.8855	-1.17984	2298	41.2968	0.860151	1549	67.3338	1.04694
111146353-J22	1	DTNA	347	69.7406	1.48039	1559	25.914	-0.0887884	831	16.7268	-1.63229
111146353-K03	1	ADAMTS14	2407	69.9626	1.49247	4010	42.5686	0.938607	2255	51.8847	0.229036
111146353-K04	1	AGER	2668	23.1634	-1.0558	3524	18.7003	-0.533792	2101	23.4174	-1.27808
111146353-K05	1	SERPINB1	4393	54.6096	0.656482	2421	46.4684	1.17918	863	52.9548	0.28569
111146353-K06	2	IFNAR2, IL10RB	4001	36.3159	-0.339632	8423	32.1382	0.295171	4418	68.3341	1.0999
111146353-K07	1	TRAF3IP1	2293	25.2508	-0.942144	3426	19.0893	-0.509797	1252	72.6038	1.32595
111146353-K08	1	REG3A	5076	48.9953	0.350774	4160	51.6587	1.49936	3239	60.1111	0.664561
111146353-K09	1	IFNL1	3567	79.9551	2.03658	2219	32.1316	0.294763	1385	35.1625	-0.656273
111146353-K10	1	CCL21	1995	41.4035	-0.0626067	3220	15	-0.762061	2022	48.0712	0.0271428
111146353-K11	1	MYL3	1373	36.4166	-0.33415	2500	6.8	-1.26791	944	27.7542	-1.04848
111146353-K12	1	ATRN	1116	8.24373	-1.8682	1876	31.1834	0.236269	1236	24.9191	-1.19858
111146353-K13	1	CD1E	4528	45.7818	0.175797	4327	45.5743	1.12403	3096	35.7881	-0.623149
111146353-K14	1	PRDX5	1990	48.9447	0.348022	1709	10.591	-1.03405	634	35.0158	-0.664038
111146353-K15	1	IL6R	4668	19.8158	-1.23809	4493	25.5063	-0.113939	3209	60.8912	0.705861
111146353-K16	1	F11R	1997	76.7651	1.86288	1935	18.9664	-0.517379	784	5.22959	-2.24098
111146353-K17	1	PXDN	2397	69.7539	1.48111	1992	18.5743	-0.541568	1247	18.3641	-1.54561
111146353-K18	1	SCUBE1	3746	34.7838	-0.42306	3731	26.2128	-0.0703581	930	82.6882	1.85983
111146353-K19	1	CD96	3074	47.0072	0.242519	3008	46.5093	1.1817	1995	49.7744	0.117315
111146353-K20	1	IL8	2190	54.7032	0.661578	1608	13.3706	-0.862574	857	17.7363	-1.57885
111146353-K21	1	FCAMR	3279	53.4614	0.593962	3428	31.797	0.274121	2696	54.0059	0.341339
111146353-K22	1	TREM1	3403	29.9442	-0.686582	4473	47.0825	1.21706	3524	57.378	0.519861
111146353-L03	1	C3	2703	47.0958	0.247347	2935	18.9779	-0.516673	1336	49.7754	0.117368
111146353-L04	1	RC3H1	1571	32.2088	-0.563271	793	12.3581	-0.925034	192	47.9167	0.0189606
111146353-L05	1	CR2	2028	51.0355	0.461867	3251	12.0886	-0.941662	1970	19.1371	-1.50469
111146353-L06	1	INS	2705	6.98706	-1.93662	1694	8.02834	-1.19213	623	35.9551	-0.614311
111146353-L07	1	ALCAM	1539	21.8324	-1.12828	870	18.7356	-0.531615	278	28.0576	-1.03242
111146353-L08	1	NCK2	3575	39.1049	-0.187769	5232	23.5283	-0.235963	3141	35.4027	-0.643552
111146353-L09	1	FCN2	1689	28.1231	-0.785739	1398	49.6423	1.37498	865	25.7803	-1.15298
111146353-L10	1	ACSM3	3339	47.9185	0.292145	2470	43.6842	1.00743	2772	44.3723	-0.168686
111146353-L11	1	CCL22	3147	73.721	1.69712	896	49.5536	1.3695	1434	51.1855	0.192019
111146353-L12	1	TAC3	3025	16.5289	-1.41706	3679	27.7521	0.0245989	1870	46.5775	-0.0519354
111146353-L13	1	CLEC4E	4988	37.4098	-0.28007	4394	42.5808	0.93936	5041	63.7175	0.855489
111146353-L14	1	CNTF	3871	36.1922	-0.346369	3639	25.2817	-0.127799	2495	46.2525	-0.0691434
111146353-L15	1	ITGB1	5067	13.0847	-1.6046	6910	24.0521	-0.20365	4735	47.6874	0.00682458
111146353-L16	1	GRIN2B	3331	30.7415	-0.643165	2532	31.1611	0.234897	1692	24.0544	-1.24436
111146353-L17	1	NCR2	2038	39.8921	-0.144907	4416	27.6721	0.0196635	2194	27.5752	-1.05796
111146353-L18	1	NPFF	2663	31.5809	-0.597459	2373	25.7059	-0.101631	1228	42.5081	-0.267377
111146353-L19	1	IL23R	2630	19.3916	-1.26118	2960	36.9257	0.590504	1547	54.7511	0.380791
111146353-L20	1	CHRNB4	3123	58.8537	0.887576	2222	17.1467	-0.629633	673	44.7251	-0.150007
111146353-L21	1	BPIFB3	5008	19.2292	-1.27002	2175	48.5057	1.30486	1208	55.3808	0.414126
111146353-L22	1	GRIN1	2400	26.1667	-0.892272	3418	33.7039	0.391758	2207	79.8369	1.70888
111146353-M03	1	SCARF1	3915	18.3142	-1.31985	3779	32.9981	0.34822	2322	84.1947	1.93959
111146353-M04	1	AOX1	3891	62.2462	1.0723	2795	37.1377	0.603586	3181	43.9799	-0.189461
111146353-M05	1	ITGB2	1535	27.6221	-0.813019	1096	18.4307	-0.550428	470	25.9574	-1.1436
111146353-M06	1	ITGAL	1326	36.6516	-0.321355	2104	4.46768	-1.41179	590	29.322	-0.965476
111146353-M07	1	PML	2847	76.6421	1.85618	3776	23.7553	-0.221959	1591	83.4695	1.9012
111146353-M08	1	CCL1	3431	20.4022	-1.20615	3529	30.8019	0.212738	2002	41.958	-0.296501
111146353-M09	1	TNNT1	3884	63.3625	1.13309	2940	36.5306	0.566133	1341	69.8732	1.18138
111146353-M10	1	CCL24	1668	67.7458	1.37176	2524	14.065	-0.819741	332	64.4578	0.894683
111146353-M11	1	SGCA	2634	67.6917	1.36882	3424	23.014	-0.267687	955	72.356	1.31283
111146353-M12	1	IL18RAP	3939	23.6101	-1.03148	4910	25.499	-0.114393	2410	57.1784	0.509296
111146353-M13	1	CD6	1866	64.5766	1.1992	2420	9.83471	-1.0807	1218	28.4072	-1.01391
111146353-M14	1	PLA2G2D	4124	61.0572	1.00756	2214	35.5917	0.508212	2313	45.1794	-0.125955
111146353-M15	1	IL6ST	4992	44.2909	0.0946135	3189	39.9185	0.775125	4005	47.8901	0.0175561
111146353-M16	1	TLR7	3196	55.0688	0.681487	1874	43.063	0.969105	1663	55.8629	0.43965
111146353-M17	1	PXDN	3117	52.4543	0.539122	4559	15.0691	-0.757799	2109	31.7212	-0.83846
111146353-M18	1	TLR10	948	47.7848	0.284863	1494	30.8568	0.216121	551	52.2686	0.249361
111146353-M19	2	LILRB3, LILRA6	2788	25.4663	-0.930408	1559	20.1411	-0.444913	742	55.5256	0.421793
111146353-M20	2	CKLF-CMTM1, CKLF	3749	65.164	1.23118	2624	23.971	-0.20865	2032	55.6594	0.428879
111146353-M21	1	TNFRSF13C	3324	22.6233	-1.08521	1357	27.7819	0.0264351	620	38.7097	-0.468476
111146353-M22	1	CFB	2761	31.8725	-0.581581	1788	47.7069	1.25558	1606	70.2989	1.20392
111146353-N03	1	C6	2451	55.814	0.72206	3039	30.6351	0.202445	1357	55.4901	0.419911
111146353-N04	1	MS4A1	2808	63.3191	1.13072	3708	21.4671	-0.363115	1812	72.1854	1.3038
111146353-N05	1	CD55	4206	61.8878	1.05279	1580	67.2152	2.45902	2044	59.0998	0.611018
111146353-N06	1	IFNK	2083	51.7043	0.498283	1528	22.644	-0.290514	698	33.6676	-0.735412
111146353-N07	1	TNFRSF17	5138	39.1397	-0.185872	3226	52.2629	1.53663	4422	54.5907	0.372296
111146353-N08	1	IL18	4228	34.6263	-0.431634	3430	41.312	0.861087	3273	54.0177	0.341963
111146353-N09	1	IL13	1682	39.1795	-0.183704	1485	29.0909	0.107188	414	52.8986	0.282711
111146353-N10	1	AGTRAP	1354	40.325	-0.121335	1102	22.9583	-0.271127	618	45.4693	-0.11061
111146353-N11	1	XCL1	3427	56.726	0.771722	2431	15.0144	-0.761173	2352	27.2109	-1.07724
111146353-N12	1	CNTNAP2	4122	30.8345	-0.6381	2939	41.9871	0.902734	3009	35.9256	-0.615873
111146353-N13	1	CLEC4A	2347	29.3566	-0.718574	2240	15.9821	-0.701474	721	41.4702	-0.322329
111146353-N14	1	CRH	1832	60.4258	0.973179	1348	41.543	0.875342	1372	43.586	-0.210313
111146353-N15	1	LBP	3073	74.8129	1.75658	2687	50.5769	1.43263	1847	53.059	0.291207
111146353-N16	1	LAMB2	2761	40.058	-0.135874	1321	48.9023	1.32933	1516	79.7493	1.70425
111146353-N17	1	CD300C	2936	76.4646	1.84651	2416	43.7914	1.01404	1376	63.0087	0.817964
111146353-N18	1	CHRNA6	4189	46.6937	0.225452	3758	34.5396	0.443313	2167	49.1001	0.081616
111146353-N19	1	IL18BP	2652	23.6425	-1.02971	1651	29.8001	0.150938	861	43.2056	-0.230454
111146353-N20	1	CHRNE	4939	21.1379	-1.1661	3982	31.0648	0.228954	2031	44.8548	-0.143143
111146353-N21	1	IL21R	5133	39.9766	-0.140302	5051	55.7117	1.74939	3941	60.8982	0.706231
111146353-N22	1	NTF4	3642	20.9775	-1.17483	3646	34.1196	0.4174	2341	59.8462	0.650535
111146353-O03	1	SNX17	1395	29.7491	-0.697203	1556	7.32648	-1.23543	794	21.0327	-1.40433
111146353-O04	1	CD14	3350	25.1642	-0.946858	2358	20.229	-0.439491	559	86.7621	2.07551
111146353-O05	1	PDGFC	1462	16.2791	-1.43066	1209	31.5136	0.256643	675	42.3704	-0.274671
111146353-O06	1	CD180	5620	38.8078	-0.203945	3735	44.3641	1.04937	4030	64.0447	0.872809
111146353-O07	1	PPARGC1A	2482	74.1741	1.72179	3754	23.0954	-0.262669	2322	33.3333	-0.75311
111146353-O08	1	CCL4	908	46.1454	0.195594	938	52.6652	1.56146	1184	44.7635	-0.147974
111146353-O09	1	TNNT2	1770	6.27119	-1.97561	870	13.4483	-0.857785	373	72.6542	1.32861
111146353-O10	1	CCL25	1301	42.5826	0.00159789	1415	3.03887	-1.49993	731	17.7839	-1.57633
111146353-O11	1	UTRN	3010	73.887	1.70616	1282	62.6365	2.17657	2536	54.377	0.360982
111146353-O12	1	NMI	2777	49.4058	0.37313	2050	42.2927	0.921587	2414	56.8766	0.493315
111146353-O13	1	CD79B	3382	43.4063	0.0464461	3416	11.7681	-0.961429	2259	41.4785	-0.321887
111146353-O14	1	IL36RN	1132	26.2367	-0.888456	1836	18.8998	-0.521489	1033	28.364	-1.0162
111146353-O15	1	IL12A	2879	67.7666	1.3729	1087	31.6467	0.264853	741	39.5412	-0.424455
111146353-O16	1	TLR8	2993	25.5596	-0.925325	1529	25.5723	-0.109872	1759	77.6578	1.59351
111146353-O17	1	PXDN	3213	36.1656	-0.347819	3105	36.6506	0.573532	970	60.4124	0.680508
111146353-O18	1	IL1F10	4882	27.6731	-0.810245	3637	33.1867	0.359851	2288	52.2727	0.249579
111146353-O19	1	TNFRSF13B	3516	51.9909	0.51389	4292	21.1556	-0.382328	2460	36.3008	-0.596006
111146353-O20	1	DOCK2	1866	60.7181	0.989098	635	61.7323	2.12079	413	60.0484	0.66124
111146353-O21	1	CLEC4C	2107	24.9644	-0.957736	1626	17.0357	-0.636483	1355	22.8044	-1.31053
111146353-O22	1	CFD	2613	30.6927	-0.645824	2079	26.1183	-0.0761868	2083	28.3725	-1.01574
111146353-P03	1	C7	1764	32.483	-0.54834	1512	9.39153	-1.10804	1006	23.6581	-1.26534
111146353-P04	1	IGBP1	3771	36.2503	-0.343204	1717	33.7216	0.392849	1640	56.7073	0.484355
111146353-P05	1	CFI	3743	44.0021	0.0788919	4530	20.3974	-0.429106	2063	47.0189	-0.0285687
111146353-P06	1	TGFB1	681	22.9075	-1.06974	598	7.19064	-1.24381	36	61.1111	0.717501
111146353-P07	1	CD1B	1516	34.8285	-0.420624	1232	18.6688	-0.535736	1186	30.86	-0.884051
111146353-P08	1	IL7	5944	27.8432	-0.800982	5810	47.8141	1.2622	4226	68.1732	1.09138
111146353-P09	1	MGST3	4868	32.7855	-0.531866	4928	27.0698	-0.0174913	1704	69.0728	1.13901
111146353-P10	1	UTS2B	5983	32.0241	-0.573329	5501	43.5739	1.00062	4866	67.9614	1.08017
111146353-P11	1	CRLF1	2950	50.4746	0.431324	3079	28.2559	0.0556789	2799	52.1258	0.241798
111146353-P12	1	PLP1	5428	18.3125	-1.31994	4942	30.4735	0.192477	2532	66.0348	0.978168
111146353-P13	1	IL26	3769	18.891	-1.28844	4661	29.0281	0.103314	3702	41.5991	-0.315502
111146353-P14	1	DLG2	2136	52.5749	0.54569	1375	24.1455	-0.19789	938	67.2708	1.04361
111146353-P15	1	LGALS3BP	1177	68.3942	1.40707	1219	4.10172	-1.43436	387	23.2558	-1.28663
111146353-P16	1	NCAM1	1429	13.8558	-1.56261	987	12.9686	-0.887376	127	36.2205	-0.600259
111146353-P17	1	MAPRE2	2067	12.8689	-1.61635	3150	17.9683	-0.578953	414	64.2512	0.883744
111146353-P18	1	PDE7B	3260	29.5092	-0.710266	2562	15.6518	-0.72185	1290	43.4109	-0.219586
111146353-P19	1	CD1A	2074	67.406	1.35326	2348	16.2692	-0.683768	2068	31.7698	-0.835885
111146353-P20	1	LYNX1	2793	46.4375	0.211502	2977	30.7692	0.210721	1814	61.301	0.727553
111146353-P21	1	ULBP3	2947	30.3359	-0.66525	1544	36.5285	0.566002	1164	50.2577	0.142901
111146353-P22	1	NCS1	2920	15.2055	-1.48912	1580	45.6962	1.13155	1634	47.4296	-0.00682458
111146354-A03	1	RBBP5	2746	15.6956	-1.36566	3370	17.003	-0.825607	1168	27.7397	-1.22028
111146354-A04	1	ALS2CL	2156	43.4601	0.00893079	805	22.4845	-0.523558	715	18.3217	-1.78862
111146354-A05	1	SLC25A42	4008	31.7116	-0.572726	4068	25.762	-0.342953	2605	36.7754	-0.675004
111146354-A06	1	HAVCR1	2126	29.6331	-0.675628	1876	13.113	-1.03996	949	20.1264	-1.67971
111146354-A07	1	NXNL1	4052	14.7581	-1.41207	1573	37.3172	0.293775	1582	91.909	2.6521
111146354-A08	1	E2F8	4060	38.5468	-0.234322	2547	47.1143	0.833623	2894	31.9281	-0.967521
111146354-A09	1	TRPM5	2750	33.0545	-0.506237	1961	42.0704	0.555689	1149	92.0801	2.66243
111146354-A10	1	IRF2BP1	2896	52.5207	0.457511	1607	30.6783	-0.0720526	929	42.9494	-0.302427
111146354-A11	1	CLCA4	1289	55.7021	0.615018	1174	24.6167	-0.406066	590	12.7119	-2.12715
111146354-A12	1	TOPORS	3606	53.9101	0.5263	3272	48.1357	0.889908	2040	60.4412	0.753137
111146354-A13	1	STAB2	4283	33.7614	-0.471242	3972	51.1078	1.05368	4968	66.2842	1.10574
111146354-A14	1	GPLD1	3339	57.053	0.6819	3302	17.9285	-0.774606	2242	49.1079	0.0692174
111146354-A15	1	CYP4F22	2301	40.0261	-0.161084	1499	14.3429	-0.972186	897	28.5396	-1.17201
111146354-A16	1	FGFRL1	3030	19.802	-1.16236	2038	37.1443	0.284244	1600	47.875	-0.00518601
111146354-A17	1	SST	3988	58.7763	0.767219	2446	63.0008	1.70902	3032	53.9578	0.361888
111146354-A18	1	GUCA1B	2301	81.0517	1.87005	2164	17.8373	-0.77963	982	36.8635	-0.669687
111146354-A19	1	PERP	3937	46.8123	0.174894	2857	44.9422	0.713938	3325	52.2406	0.258262
111146354-A20	1	CNTFR	845	23.787	-0.965064	1279	2.65833	-1.61604	722	17.7285	-1.82442
111146354-A21	1	LLGL1	2997	67.1672	1.18264	1436	33.6351	0.0908776	1907	40.9544	-0.42282
111146354-A22	1	MPP1	2763	50.6334	0.364071	1338	23.3931	-0.473489	1533	30.7241	-1.04018
111146354-B03	1	PDE4D	1748	23.0549	-1.00131	1831	23.539	-0.465448	1158	46.4594	-0.0906115
111146354-B04	1	MLN	2293	37.4618	-0.288037	2107	16.0892	-0.875957	476	71.8487	1.44154
111146354-B05	1	LRRN2	4230	47.0449	0.18641	2769	30.9498	-0.057091	1891	45.3199	-0.159375
111146354-B06	1	RASD1	2123	59.3971	0.797952	1112	39.8381	0.432685	1533	32.0287	-0.961452
111146354-B07	2	ROPN1, ROPN1B	1407	38.3795	-0.242603	2773	26.9023	-0.280123	1798	59.0656	0.670127
111146354-B08	1	GNG8	1423	2.03795	-2.04183	862	1.16009	-1.6986	110	23.6364	-1.4679
111146354-B09	1	RASSF4	3666	57.0376	0.681139	3699	47.9859	0.881656	3531	71.3112	1.40911
111146354-B10	1	WASF2	3430	56.7638	0.667584	3923	45.8323	0.762982	3178	76.4632	1.72001
111146354-B11	1	IL10RA	1982	43.1382	-0.00700449	1490	49.1946	0.948259	963	71.4434	1.41708
111146354-B12	1	GNAI3	4346	45.8583	0.12766	4631	43.5975	0.639838	4111	83.8725	2.16713
111146354-B13	2	ADAP1, COX19	1897	73.8007	1.51106	1805	17.4515	-0.80089	912	32.6754	-0.922424
111146354-B14	2	PKD1, PKD1P5	2156	38.5436	-0.23448	1592	25.691	-0.346871	1116	44.5341	-0.2068
111146354-B15	1	MPZL1	2652	70.7014	1.35761	1351	27.091	-0.269721	583	37.7358	-0.617047
111146354-B16	1	RGS12	2035	81.1794	1.87637	2187	11.294	-1.14019	1026	38.1092	-0.594519
111146354-B17	1	GRB2	4137	36.8625	-0.317711	1765	28.5552	-0.189039	1617	55.4731	0.453331
111146354-B18	1	SEL1L	3593	49.0398	0.285175	3261	48.3287	0.900545	3177	53.1948	0.315847
111146354-B19	1	MSTN	3138	39.0057	-0.2116	1668	43.5851	0.639157	1440	51.5278	0.215246
111146354-B20	1	ITGA4	5146	49.6891	0.31732	6033	18.664	-0.734078	4182	42.6829	-0.318509
111146354-B21	1	APLP2	4235	43.1405	-0.00689301	4649	60.7227	1.58349	4268	65.3233	1.04776
111146354-B22	1	ITGB6	1316	21.6565	-1.07054	1268	18.9274	-0.719562	361	54.2936	0.382155
111146354-C03	1	ABCA9	5615	32.4132	-0.53799	3018	56.395	1.34502	2750	57.7091	0.588265
111146354-C04	1	C14orf169	1077	9.28505	-1.68304	2026	58.3909	1.455	1011	35.1137	-0.775281
111146354-C05	1	SRPX2	5084	42.7813	-0.0246777	6563	39.037	0.388541	4421	68.3103	1.22801
111146354-C06	1	BHLHE22	4944	51.8811	0.425843	3725	54.0134	1.21379	3846	59.9844	0.725572
111146354-C07	1	CPNE4	3936	47.2561	0.196866	4524	18.1477	-0.762531	2360	53.0508	0.307157
111146354-C08	1	LCOR	3352	45.9129	0.130365	3366	35.1753	0.175747	2629	56.4093	0.509827
111146354-C09	1	C15orf27	5545	37.5654	-0.282911	3772	51.3786	1.0686	3378	42.0959	-0.353933
111146354-C10	1	NRIP2	3883	29.0755	-0.703237	2124	31.8738	-0.0061744	1423	31.3422	-1.00288
111146354-C11	1	CEP41	1818	33.8834	-0.465202	1902	16.2461	-0.867315	720	51.5278	0.215246
111146354-C12	2	LOC100653515, TIMP2	1804	48.5033	0.258615	1273	5.1846	-1.47684	422	43.8389	-0.248752
111146354-C13	1	GULP1	3112	50.0643	0.335895	4991	31.0759	-0.0501405	2487	66.6265	1.1264
111146354-C14	1	TRIM36	2015	57.9653	0.727064	2828	23.5502	-0.464832	605	51.2397	0.197859
111146354-C15	1	ZADH2	2993	43.1006	-0.0088698	2732	37.1889	0.286702	2276	51.6257	0.221153
111146354-C16	1	CAV2	3558	12.6476	-1.51656	4361	4.54024	-1.51234	1554	43.6293	-0.261396
111146354-C17	1	NISCH	2624	79.4207	1.7893	2598	34.4496	0.135758	2014	22.7408	-1.52194
111146354-C18	1	SCT	3363	51.9774	0.430612	4907	22.152	-0.541877	1683	45.9893	-0.118981
111146354-C19	1	AIFM2	3839	32.6648	-0.525535	4300	16.7907	-0.837304	1048	39.1221	-0.533389
111146354-C20	1	HBEGF	3491	43.8556	0.0285124	3649	28.6654	-0.18297	1554	52.2523	0.258965
111146354-C21	1	DNAI1	4142	60.309	0.843102	3469	47.9389	0.879063	2878	69.2147	1.28259
111146354-C22	1	MPP3	2240	25.1786	-0.896168	1577	17.565	-0.794637	604	30.6291	-1.04591
111146354-D03	1	PDE7A	2365	25.2854	-0.890878	3456	21.8461	-0.558737	1125	26.4889	-1.29576
111146354-D04	1	NPY6R	2868	29.8815	-0.663333	3054	45.9725	0.770708	2277	42.4242	-0.334119
111146354-D05	1	GNB5	1836	42.8649	-0.0205363	2123	17.805	-0.781413	1138	41.1248	-0.412537
111146354-D06	1	GHRL	3469	29.0862	-0.702706	2359	11.9118	-1.10615	1051	39.2959	-0.522903
111146354-D07	1	MS4A12	2761	70.9163	1.36826	1074	39.4786	0.412873	1463	43.1306	-0.291496
111146354-D08	1	LYPD1	3323	73.4577	1.49408	2194	39.3801	0.407447	2341	37.4626	-0.633535
111146354-D09	1	MS4A6E	2859	55.9986	0.629697	2843	23.039	-0.493	1510	46.0927	-0.11274
111146354-D10	1	GNAS	2374	11.7944	-1.5588	2391	11.9197	-1.10571	525	47.0476	-0.0551154
111146354-D11	1	IL13RA1	1771	42.2925	-0.0488768	1469	30.565	-0.0782942	1993	19.1169	-1.74063
111146354-D12	1	TBL3	954	70.6499	1.35507	1107	5.51039	-1.45889	362	32.0442	-0.960517
111146354-D13	1	CABIN1	2538	61.8203	0.917925	3523	19.8127	-0.670784	1158	48.532	0.0344586
111146354-D14	1	PKD1L2	1449	27.8813	-0.762359	1501	28.048	-0.216991	279	39.0681	-0.53665
111146354-D15	1	ANGPTL1	2107	22.6388	-1.02191	4117	39.5919	0.419119	2340	67.2222	1.16235
111146354-D16	1	RGS16	2702	52.2206	0.442652	3929	34.9453	0.163073	1815	45.9504	-0.121328
111146354-D17	1	GRB7	1693	59.0667	0.781598	1022	11.1546	-1.14787	273	54.2125	0.377256
111146354-D18	1	DLL4	596	81.5436	1.8944	1271	16.0504	-0.878099	506	39.9209	-0.485184
111146354-D19	1	GDF9	2709	78.7745	1.7573	1842	31.759	-0.0125039	766	30.6789	-1.04291
111146354-D20	1	ITGA5	3389	32.517	-0.532852	5110	21.0176	-0.604387	2366	29.5013	-1.11397
111146354-D21	1	GCG	5841	28.6081	-0.726375	3041	51.562	1.07871	4391	66.7729	1.13524
111146354-D22	1	ITGB7	2850	68.0351	1.22561	2283	31.2308	-0.041605	1639	23.1239	-1.49883
111146354-E03	1	ABCA5	1299	63.8953	1.02065	3480	18.5057	-0.742799	1405	40.2847	-0.463233
111146354-E04	1	PRND	2294	51.3949	0.401775	983	19.0234	-0.714275	730	55.2055	0.437182
111146354-E05	1	CYP20A1	2738	47.3338	0.200714	1806	26.6888	-0.291885	1512	25.9921	-1.32574
111146354-E06	1	RNF141	4489	46.7142	0.170037	1452	63.9118	1.75923	2014	71.4995	1.42047
111146354-E07	1	AIFM3	2145	10.7226	-1.61187	1497	5.54442	-1.45701	530	33.3962	-0.878927
111146354-E08	1	NKD2	2547	47.7817	0.222888	1453	32.4845	0.0274767	1099	70.3367	1.35029
111146354-E09	1	CATSPER2	4327	53.8248	0.522076	2978	41.3029	0.513398	3258	62.6151	0.884325
111146354-E10	1	IRF2BP2	3256	83.4459	1.98858	2591	29.1393	-0.156854	1156	36.8512	-0.670431
111146354-E11	1	PLIN2	3730	19.8928	-1.15786	2924	17.2709	-0.810845	1754	45.0969	-0.172833
111146354-E12	1	PHRF1	2569	25.6909	-0.870801	2614	20.5432	-0.630527	2220	31.8919	-0.969708
111146354-E13	1	SLC25A36	3711	46.214	0.145271	3743	17.8734	-0.777645	962	40.2287	-0.466613
111146354-E14	1	TRIM36	3514	55.8623	0.622947	3097	42.4282	0.575404	2713	70.1438	1.33865
111146354-E15	1	XPO5	2684	44.8584	0.0781595	2143	22.3518	-0.530867	2073	50.1688	0.133239
111146354-E16	1	BCCIP	3823	33.063	-0.505817	2849	49.3155	0.954922	2185	58.8101	0.654705
111146354-E17	1	LLGL2	2937	41.539	-0.086182	2588	37.5193	0.304911	463	85.5292	2.2671
111146354-E18	1	FAM3B	3318	74.9849	1.56969	4688	14.2705	-0.976176	1768	39.5362	-0.508402
111146354-E19	1	TM2D1	2867	26.5085	-0.830322	3690	13.9837	-0.991976	2487	37.0728	-0.657061
111146354-E20	4	CSH2, CSH1, GH2, GH1	2326	53.0954	0.485965	1937	28.6009	-0.186522	1137	48.197	0.0142461
111146354-E21	1	KIF15	3367	53.074	0.484901	2873	57.4661	1.40404	2794	49.7137	0.105771
111146354-E22	1	PDE1A	1340	10	-1.64764	1453	5.57467	-1.45534	322	39.1304	-0.532889
111146354-F03	1	PDE9A	4797	14.655	-1.41718	2460	51.5854	1.08	2613	66.3222	1.10804
111146354-F04	2	PRB1, PRB2	3448	31.0905	-0.603475	2468	43.5981	0.639869	2013	56.2842	0.502276
111146354-F05	1	PDE10A	4079	32.8512	-0.516305	3886	37.3392	0.294984	2473	51.1524	0.192596
111146354-F06	1	GNG13	3881	74.4653	1.54396	3901	30.2743	-0.094314	2895	37.2366	-0.647174
111146354-F07	1	PIDD	4751	12.229	-1.53729	3958	19.7069	-0.67661	2379	54.6868	0.405884
111146354-F08	1	MRGPRD	3238	34.3422	-0.442487	1783	20.5833	-0.62832	875	34.4	-0.818353
111146354-F09	1	MS4A10	5357	15.9231	-1.3544	4902	30.457	-0.0842484	4928	64.1437	0.976569
111146354-F10	1	ADCY7	4672	45.3767	0.10382	3884	38.0278	0.33293	2818	64.6913	1.00961
111146354-F11	1	IL13RA2	1517	77.2577	1.68221	2550	61.0196	1.59985	1818	78.7679	1.85909
111146354-F12	1	EDN2	2428	24.8764	-0.911126	3335	28.6957	-0.181302	2052	45.7115	-0.135745
111146354-F13	1	IL17RA	287	7.31707	-1.78047	179	2.7933	-1.60861	38	44.7368	-0.194562
111146354-F14	1	RASSF3	3445	63.5704	1.00457	4059	24.9076	-0.390035	3311	43.733	-0.25514
111146354-F15	1	GFRA4	1693	42.0555	-0.0606088	1525	10.4262	-1.18801	140	46.4286	-0.0924727
111146354-F16	1	RGS5	3545	51.2835	0.396258	5109	46.5453	0.802272	3730	65.067	1.03229
111146354-F17	1	GRB10	1495	80.6689	1.8511	1157	74.3302	2.33331	1115	45.8296	-0.128619
111146354-F18	1	DTX2	4281	34.1743	-0.450801	2476	41.1551	0.505254	1980	37.3737	-0.638899
111146354-F19	1	GDF10	2516	40.7393	-0.125775	3617	40.8349	0.487613	3410	46.6862	-0.0769247
111146354-F20	1	ITGA9	2187	24.2341	-0.942927	3051	21.0751	-0.601222	753	64.2762	0.984568
111146354-F21	1	GNAI1	3716	63.1324	0.982884	3046	56.9928	1.37796	3769	81.2948	2.01158
111146354-F22	1	ITGB8	2295	52.3747	0.450283	2798	17.8342	-0.779805	1076	38.3829	-0.578
111146354-G03	1	SLC25A24	4167	28.7497	-0.719365	1634	69.033	2.04142	4143	58.4842	0.63504
111146354-G04	1	SEPT9	1539	33.7882	-0.469916	4051	50.7776	1.03548	1164	44.244	-0.224304
111146354-G05	1	NXN	1459	57.0939	0.683924	2644	18.003	-0.770501	1551	25.1451	-1.37685
111146354-G06	1	LSR	3318	64.346	1.04297	4497	22.2148	-0.538417	3038	44.7334	-0.194771
111146354-G07	1	NSMCE1	2994	24.5157	-0.928986	3140	10.0318	-1.20974	1287	33.1779	-0.8921
111146354-G08	1	HEPACAM	3032	31.1346	-0.601293	2951	9.18333	-1.25649	558	28.3154	-1.18554
111146354-G09	2	CATSPER2, CATSPER2P1	4148	70.5641	1.35082	4560	48.0263	0.883881	2635	65.4269	1.05401
111146354-G10	2	YAP1P1, YAP1	3688	57.1584	0.687115	3614	43.9402	0.658724	2611	58.9429	0.662723
111146354-G11	1	GPIHBP1	2806	56.985	0.678534	2256	30.984	-0.0552042	1353	42.9416	-0.302898
111146354-G12	1	TRMT61A	2290	20	-1.15255	2274	6.33245	-1.41359	654	44.8012	-0.190677
111146354-G13	1	GRASP	1909	61.1839	0.886414	1770	30.226	-0.0969754	701	34.8074	-0.793767
111146354-G14	1	MGST1	1857	17.6629	-1.26826	3974	27.6044	-0.241432	2078	50.77	0.169515
111146354-G15	1	KLC3	1662	56.9795	0.678263	2744	12.7187	-1.06169	564	29.078	-1.13952
111146354-G16	1	PIGR	4612	55.8977	0.6247	3750	46.1333	0.779571	3527	61.4403	0.813431
111146354-G17	1	RHOU	1461	42.8474	-0.0214056	756	10.0529	-1.20858	129	63.5659	0.941702
111146354-G18	1	STX1A	2888	63.608	1.00643	2373	47.8298	0.873049	3038	37.8209	-0.611912
111146354-G19	1	TAX1BP1	4248	27.8013	-0.766318	5178	35.5543	0.19663	4130	48.8136	0.0514526
111146354-G20	1	GIP	2953	26.5831	-0.826629	781	34.0589	0.11423	979	18.3861	-1.78473
111146354-G21	1	KIF7	900	3.88889	-1.9502	719	10.7093	-1.17241	124	28.2258	-1.19094
111146354-G22	1	PDE1C	4095	42.1245	-0.0571917	3563	34.7179	0.150545	2471	47.6325	-0.0198177
111146354-H03	1	PKP1	3116	51.7009	0.416923	2512	44.1879	0.672371	2330	44.206	-0.226596
111146354-H04	1	PRB4	2679	32.4375	-0.536787	2334	51.2853	1.06346	2976	47.6815	-0.016866
111146354-H05	1	IL1RAPL1	3742	14.698	-1.41505	2878	21.8555	-0.558219	730	78.7671	1.85904
111146354-H06	1	GNG2	3349	71.0361	1.37419	1678	61.2634	1.61329	2571	57.0206	0.546718
111146354-H07	1	MS4A7	3203	47.8302	0.225287	1879	54.9228	1.2639	1414	28.0057	-1.20423
111146354-H08	1	MRGPRE	1822	70.6367	1.35441	3155	26.3074	-0.3129	699	30.7582	-1.03812
111146354-H09	1	BSG	4729	60.7528	0.865072	3003	46.8864	0.82107	3279	60.8112	0.775468
111146354-H10	1	CALCA	2885	39.3068	-0.196697	2263	46.266	0.786882	904	54.3142	0.383394
111146354-H11	1	LIFR	3662	20.7537	-1.11524	2094	40.4489	0.46634	2777	51.7825	0.230617
111146354-H12	1	GNB2L1	4505	29.7669	-0.669003	4248	4.7081	-1.50309	2500	49.76	0.108567
111146354-H13	1	SIGLEC9	2273	57.6771	0.712797	3695	23.2476	-0.481506	2450	30.6122	-1.04693
111146354-H14	1	GNG4	5363	29.9832	-0.658295	3389	38.0348	0.333317	1023	43.5973	-0.263332
111146354-H15	2	PILRB, PILRA	3351	22.0233	-1.05238	2986	32.9203	0.0514896	1870	57.9679	0.603884
111146354-H16	1	RGS20	3186	40.9605	-0.114825	2941	32.0979	0.0061744	1395	39.7849	-0.493391
111146354-H17	1	IRS1	2665	32.4203	-0.53764	2434	15.1191	-0.929412	749	44.3258	-0.219369
111146354-H18	1	DTX3	3243	16.8979	-1.30613	3184	12.7198	-1.06162	803	39.9751	-0.481916
111146354-H19	1	TGFBR3	2081	80.7785	1.85652	1096	46.7153	0.811641	1297	48.4965	0.0323211
111146354-H20	1	ITGAM	2529	57.928	0.725221	2318	58.887	1.48234	1394	56.4562	0.51266
111146354-H21	1	GNAL	4617	35.7592	-0.372335	2136	42.6966	0.590197	2016	82.1429	2.06275
111146354-H22	1	ITGA10	4854	46.6625	0.16748	3306	39.7762	0.42927	1930	64.8705	1.02043
111146354-I03	1	SLC7A14	766	52.3499	0.449053	2088	24.09	-0.435086	1098	44.7177	-0.195719
111146354-I04	1	NEIL3	4160	39.0625	-0.20879	3775	25.9868	-0.330571	2494	54.2903	0.381954
111146354-I05	1	TXNDC15	678	26.5487	-0.828336	1192	34.2282	0.123559	1027	49.2697	0.0789801
111146354-I06	1	FEV	3232	37.2215	-0.299934	4057	23.0959	-0.489867	2687	38.0722	-0.596749
111146354-I07	1	KDM1B	1655	63.0211	0.977376	1516	10.5541	-1.18096	1068	15.6367	-1.95065
111146354-I08	1	CERS6	3775	23.894	-0.959763	3775	34.2252	0.123392	2177	53.2384	0.318476
111146354-I09	1	ATP6AP2	2724	47.8341	0.22548	1172	46.5017	0.79987	1009	47.4727	-0.0294606
111146354-I10	1	CENPK	2281	32.7926	-0.519204	1739	17.1938	-0.815092	991	23.5116	-1.47543
111146354-I11	1	GORASP2	6061	27.3387	-0.789221	5556	33.4773	0.0821836	2021	84.76	2.22069
111146354-I12	1	SAT1	5356	28.7715	-0.718287	6302	33.2752	0.0710433	4857	70.105	1.33631
111146354-I13	1	YWHAB	2301	67.7532	1.21165	1328	32.6807	0.0382884	639	41.3146	-0.401085
111146354-I14	1	COQ9	2781	52.8587	0.474244	2829	37.2216	0.288507	1427	64.0505	0.970944
111146354-I15	1	ACTR2	2159	35.7573	-0.372427	2790	16.3799	-0.859938	888	28.9414	-1.14776
111146354-I16	1	KCNMA1	2032	68.1594	1.23177	1948	24.8973	-0.390602	542	62.7306	0.891297
111146354-I17	1	CEP55	2362	60.5843	0.856728	2439	34.1123	0.117175	1335	48.3895	0.025863
111146354-I18	1	ANK2	3263	46.3684	0.152916	3199	45.3579	0.736844	1307	50.8799	0.176147
111146354-I19	1	SYVN1	4001	44.189	0.0450149	1824	35.1974	0.176964	1909	74.0178	1.57244
111146354-I20	1	GNRH2	1649	67.6167	1.2049	672	23.5119	-0.466943	346	34.9711	-0.783889
111146354-I21	1	DYNC1LI2	2115	22.3641	-1.03551	2256	52.2163	1.11476	391	70.844	1.38091
111146354-I22	1	PDE2A	3141	27.4117	-0.78561	1759	55.2587	1.28241	1620	31.0494	-1.02055
111146354-J03	1	RSU1	3861	11.2665	-1.58494	4328	60.4898	1.57066	3611	47.7707	-0.0114801
111146354-J04	1	TSHB	2203	73.9446	1.51818	1910	10.5236	-1.18264	969	17.7503	-1.8231
111146354-J05	1	SIGLEC8	3540	28.2486	-0.744175	1722	35.5401	0.195848	1222	41.0802	-0.415228
111146354-J06	1	GNB1L	2125	52.1882	0.44105	3017	32.6815	0.0383297	2069	35.3794	-0.759249
111146354-J07	1	GNB4	2689	62.5511	0.954106	2298	44.7346	0.702494	1201	67.7769	1.19582
111146354-J08	1	RXFP4	2002	48.4515	0.256051	2633	14.6221	-0.9568	756	16.7989	-1.88051
111146354-J09	1	CD247	1925	37.9221	-0.265251	1935	20.7752	-0.617745	770	30	-1.08388
111146354-J10	1	CALCA	2766	40.4555	-0.139823	3478	42.0932	0.556944	2613	36.8159	-0.672561
111146354-J11	1	MPL	3133	39.834	-0.170593	2904	39.1185	0.393029	1374	39.5924	-0.505009
111146354-J12	1	HOMER1	2793	37.4508	-0.288585	3909	22.3331	-0.531901	1205	71.2863	1.4076
111146354-J13	1	CLEC1B	2286	23.7095	-0.968898	3788	24.4984	-0.412583	1730	57.9769	0.604425
111146354-J14	1	GNG7	4653	42.4672	-0.0402259	3030	49.3399	0.956265	2569	59.2838	0.683291
111146354-J15	1	PILRA	4068	72.9351	1.4682	4749	52.6637	1.13942	1423	67.3928	1.17264
111146354-J16	1	RGS11	3540	46.6384	0.166285	3250	26.1538	-0.321364	2119	36.2907	-0.704256
111146354-J17	1	PHIP	3355	46.617	0.165224	3866	42.1624	0.560762	1814	42.5579	-0.326055
111146354-J18	1	CD47	2556	27.9734	-0.757799	4639	31.731	-0.0140457	1331	69.4966	1.2996
111146354-J19	1	GDF5	1861	17.6249	-1.27014	2888	7.89474	-1.3275	711	47.82	-0.00850676
111146354-J20	1	ITGAV	1171	19.7267	-1.16608	1346	24.74	-0.399273	512	48.0469	0.00518601
111146354-J21	1	GNAZ	1071	36.2278	-0.349132	1349	49.9629	0.990595	2249	27.4344	-1.2387
111146354-J22	1	ITGA8	3845	46.3199	0.150516	2787	31.0728	-0.0503113	1073	60.5778	0.761383
111146354-K03	1	SLC25A31	3102	36.138	-0.35358	2784	48.8865	0.931279	2740	44.5985	-0.202908
111146354-K04	1	FHL5	3979	28.198	-0.746677	4048	41.6008	0.529813	2283	70.8717	1.38258
111146354-K05	1	LOXL4	534	2.24719	-2.03147	988	11.2348	-1.14345	185	61.0811	0.791753
111146354-K06	3	FEM1AP1, FEM1AP2, FEM1A	1921	93.8053	2.50146	1104	17.663	-0.789235	732	33.1967	-0.890966
111146354-K07	1	NHLRC2	3793	48.0359	0.235471	4096	45.9717	0.770663	1787	50.3637	0.145
111146354-K08	1	MAGED1	2633	68.7809	1.26253	1870	44.0642	0.665554	1284	55.0623	0.428542
111146354-K09	1	KCTD20	929	26.3724	-0.83706	835	6.58683	-1.39957	319	5.32915	-2.57267
111146354-K10	1	NPAS4	3976	20.9256	-1.10673	3375	11.2593	-1.1421	1795	44.9582	-0.181203
111146354-K11	2	RAB11FIP1P1, RAB11FIP1	1243	77.3934	1.68893	2260	16.6372	-0.845764	792	36.7424	-0.676996
111146354-K12	1	CYB5R4	3754	53.5695	0.509437	3601	23.549	-0.464898	2655	39.5104	-0.509962
111146354-K13	1	YWHAE	6107	44.5391	0.062348	3068	61.4407	1.62306	5708	75.6482	1.67083
111146354-K14	1	COQ5	3209	45.2477	0.0974343	2874	32.881	0.0493245	1554	55.4698	0.45313
111146354-K15	1	LYPD3	3343	59.9462	0.825136	1645	41.6413	0.532047	1575	45.0159	-0.177724
111146354-K16	1	RAB3A	3262	67.1674	1.18265	902	26.1641	-0.3208	434	32.2581	-0.947611
111146354-K17	1	CENPH	3078	30.6693	-0.62433	3268	21.2668	-0.590654	924	54.7619	0.410413
111146354-K18	1	CCK	4243	43.5777	0.0147504	5974	45.7482	0.758351	5538	68.364	1.23125
111146354-K19	1	LHX4	4087	37.7783	-0.272368	3257	24.3476	-0.420896	2078	34.9856	-0.783016
111146354-K20	1	IGFALS	5029	27.2022	-0.795979	4450	43.1011	0.612486	2760	69.6377	1.30811
111146354-K21	1	TUBAL3	2960	43.3446	0.00321168	2258	52.2143	1.11465	2868	50.5927	0.15882
111146354-K22	1	PDE3B	2824	19.5113	-1.17675	4004	27.7972	-0.230809	929	55.436	0.45109
111146354-L03	1	IRS4	4015	53.6986	0.515828	3298	54.6998	1.25161	2445	81.3088	2.01242
111146354-L04	1	UCN	2941	33.152	-0.501413	3847	36.392	0.242792	2458	46.9894	-0.0586274
111146354-L05	1	MS4A4A	2647	56.4413	0.651613	2396	23.9566	-0.442439	914	51.0941	0.189074
111146354-L06	1	PAQR5	2112	57.5284	0.705436	1059	44.4759	0.688242	974	39.6304	-0.502718
111146354-L07	1	MS4A6A	3690	28.5366	-0.729916	3561	47.0935	0.83248	2758	68.5642	1.24333
111146354-L08	1	VN2R1P	2078	62.6083	0.956935	1559	31.7511	-0.0129356	864	50.5787	0.157973
111146354-L09	1	CD69	3324	48.4958	0.258241	2252	44.8934	0.711248	2362	57.8323	0.595703
111146354-L10	1	CAP1	3460	56.0405	0.63177	1240	48.2258	0.894873	1058	66.7297	1.13262
111146354-L11	1	DOK2	4483	30.9614	-0.609866	3535	61.2164	1.6107	4252	51.2465	0.19827
111146354-L12	1	NSG1	4223	23.2299	-0.992643	3950	17.9747	-0.772062	848	36.7925	-0.673977
111146354-L13	1	TDP2	2152	80.6691	1.85111	814	38.3292	0.34954	963	28.6604	-1.16471
111146354-L14	1	RGS2	4998	24.0296	-0.953051	4414	31.7626	-0.0123046	1993	68.9915	1.26912
111146354-L15	1	EPS8	3686	58.9528	0.775956	2395	60.3758	1.56438	3720	77.0161	1.75337
111146354-L16	1	RGS9	4272	20.529	-1.12636	5184	34.7415	0.151845	1896	84.3354	2.19507
111146354-L17	1	SHOC2	2631	59.293	0.792802	2666	47.6744	0.86449	2081	60.692	0.768272
111146354-L18	1	ITGA1	3642	10.1867	-1.6384	2324	27.2375	-0.26165	380	94.4737	2.80687
111146354-L19	1	TGFBRAP1	3049	67.0056	1.17464	2903	13.9511	-0.993776	1733	36.0646	-0.717899
111146354-L20	1	ITGAX	3394	73.6005	1.50115	2150	24.6977	-0.401604	916	54.1485	0.373395
111146354-L21	1	GNB3	1838	13.9282	-1.45316	1400	15.4286	-0.912361	1578	23.5741	-1.47165
111146354-L22	1	ITGA11	3526	44.1577	0.0434669	2015	61.9851	1.65306	2353	46.9613	-0.0603229
111146354-M03	1	ABCC12	4951	42.1733	-0.0547779	2555	65.4012	1.84129	3050	64.5902	1.00351
111146354-M04	1	ZNF467	1560	56.9231	0.675467	2313	28.6208	-0.185424	699	45.4936	-0.148897
111146354-M05	1	OXNAD1	4225	38.1302	-0.254948	2226	44.6092	0.695584	2014	64.5978	1.00397
111146354-M06	1	RBAK	2671	32.6844	-0.524563	3527	34.9872	0.165385	2610	51.7625	0.229407
111146354-M07	1	LDLRAD2	3098	67.6243	1.20527	1034	31.0445	-0.0518735	757	74.2404	1.58587
111146354-M08	1	HEYL	4152	46.9171	0.180085	3736	21.2259	-0.592909	1523	26.7236	-1.2816
111146354-M09	1	ASIC5	3404	40.7168	-0.126887	3527	55.0043	1.26839	3681	62.32	0.866518
111146354-M10	1	MAFA	2668	63.3433	0.993327	2060	43.7379	0.647573	1163	60.4471	0.753495
111146354-M11	1	SLC7A13	680	44.4118	0.0560461	500	18.6	-0.737605	813	45.5105	-0.147878
111146354-M12	1	PCSK1N	3133	54.8995	0.57528	3395	24.8601	-0.392654	1416	57.4859	0.574795
111146354-M13	1	NETO1	3051	49.7542	0.320543	2195	18.2232	-0.758366	1423	55.0246	0.426266
111146354-M14	1	HRASLS	3590	37.4095	-0.29063	4796	45.4128	0.73987	3245	68.8752	1.2621
111146354-M15	1	GAB2	1582	44.7535	0.0729638	344	13.9535	-0.993643	218	30.2752	-1.06727
111146354-M16	1	BAIAP3	3003	33.2001	-0.499029	2774	12.7614	-1.05933	2223	21.2326	-1.61296
111146354-M17	1	RELT	3791	52.6246	0.462656	5891	41.8944	0.545993	2785	72.0287	1.4524
111146354-M18	1	MS4A3	3162	46.0468	0.136995	2185	49.4737	0.963635	1090	32.844	-0.91225
111146354-M19	1	FGL2	3158	47.0868	0.188482	2158	39.759	0.428327	1703	40.8103	-0.431513
111146354-M20	1	BCAM	1647	72.6776	1.45546	2221	10.0855	-1.20678	629	42.6073	-0.323072
111146354-M21	4	TUBA3C, TUBA3E, TUBA3FP, TUBA3GP	5019	38.2746	-0.2478	2334	59.7686	1.53092	3277	62.13	0.855051
111146354-M22	1	PDE4B	1546	75.6792	1.60406	1333	34.8087	0.155547	1098	33.4244	-0.877226
111146354-N03	1	CNTNAP1	3788	27.2967	-0.7913	3317	31.3536	-0.0348386	3170	64.1325	0.975894
111146354-N04	1	GIPC1	1489	21.0208	-1.10201	2173	12.2411	-1.088	264	43.5606	-0.265544
111146354-N05	1	CYTL1	2731	25.3021	-0.890053	3479	24.6048	-0.406723	2008	54.7809	0.411558
111146354-N06	1	DZANK1	1707	79.6719	1.80174	856	29.7897	-0.121015	510	16.8627	-1.87666
111146354-N07	1	MS4A5	4539	36.5058	-0.335367	5601	35.4401	0.190339	2838	63.3192	0.926817
111146354-N08	2	OR11H1, OR11H2	3000	31.2333	-0.596403	4642	43.7742	0.649577	1603	91.6407	2.63591
111146354-N09	1	CD79A	2392	33.194	-0.499334	999	12.2122	-1.08959	1290	49.1473	0.0715918
111146354-N10	1	CORT	3530	45.4391	0.106908	2416	42.5497	0.582099	2119	50.6843	0.164344
111146354-N11	1	OSMR	2811	48.666	0.266666	893	49.832	0.983381	1309	34.9885	-0.782837
111146354-N12	1	HMP19	1346	18.7221	-1.21582	646	17.4923	-0.798645	858	24.1259	-1.43836
111146354-N13	1	PDZD3	2982	50.2683	0.345995	3453	50.3041	1.00939	2650	72.1509	1.45978
111146354-N14	1	RGS7	5782	17.3988	-1.28133	4187	42.6558	0.58795	4715	62.2269	0.860901
111146354-N15	1	EPS15	3528	38.8039	-0.221595	2102	41.0086	0.49718	2132	47.6079	-0.0213057
111146354-N16	1	RGS6	3982	49.7489	0.32028	4636	25.0216	-0.383756	3886	49.8713	0.115285
111146354-N17	1	FRS3	2214	74.6161	1.55143	2496	18.5497	-0.740378	1308	26.5291	-1.29334
111146354-N18	1	ITGA2B	2656	34.6762	-0.425951	999	38.3383	0.350041	2059	45.2647	-0.162709
111146354-N19	1	GDF15	2867	48.8315	0.274864	3301	28.0824	-0.215094	1318	65.9332	1.08456
111146354-N20	1	ITGB4	1206	59.3698	0.796602	1522	36.0053	0.221481	589	21.3922	-1.60333
111146354-N21	1	GNG3	3779	33.4215	-0.488068	1938	61.4551	1.62385	2473	54.6704	0.404894
111146354-N22	1	BCL9	3361	32.0143	-0.557739	3283	38.1054	0.337205	2545	63.222	0.92095
111146354-O03	1	SLC9B2	4890	44.274	0.0492269	4577	36.2246	0.233568	3917	58.2078	0.618361
111146354-O04	1	FEM1B	3761	44.6424	0.0674637	1959	36.6003	0.25427	1711	52.0164	0.24473
111146354-O05	1	CYP2U1	3069	12.9032	-1.50391	2396	10.1419	-1.20367	1262	27.6545	-1.22542
111146354-O06	1	NFKBIZ	2209	74.785	1.55979	611	56.4648	1.34887	826	46.0048	-0.118043
111146354-O07	1	KCNV1	1276	43.8871	0.0300729	802	26.1845	-0.319673	592	57.2635	0.561376
111146354-O08	1	STRAP	2364	40.9898	-0.113369	2255	52.5499	1.13314	1990	62.1608	0.85691
111146354-O09	1	CACNA2D2	3561	58.4948	0.753282	2387	37.8718	0.324334	2777	64.0979	0.97381
111146354-O10	1	C1D	4749	42.8301	-0.0222619	3044	37.1222	0.283029	3474	49.2516	0.0778857
111146354-O11	1	TRIM9	3065	20.1305	-1.14609	2869	17.2534	-0.811807	1348	55.2671	0.440898
111146354-O12	1	RDH8	3074	28.985	-0.707714	3495	18.7983	-0.726679	1963	53.4386	0.330558
111146354-O13	1	BRMS1L	1262	7.92393	-1.75043	846	13.8298	-1.00046	282	58.156	0.615236
111146354-O14	1	MINA	2727	43.271	-0.000432211	2229	38.4477	0.35607	1297	42.02	-0.358511
111146354-O15	1	GDF7	1463	44.1558	0.0433757	1145	6.20087	-1.42084	638	20.5329	-1.65518
111146354-O16	1	KCNMB4	483	8.48861	-1.72247	4629	14.9276	-0.939965	2673	31.0513	-1.02044
111146354-O17	1	IFT57	3399	65.6664	1.10834	1831	35.609	0.199644	1539	49.8376	0.113247
111146354-O18	1	CGA	2573	74.4267	1.54205	735	56.5986	1.35624	872	61.0092	0.787413
111146354-O19	1	EVI2A	2180	58.3486	0.746044	1240	53.4677	1.18372	1560	48.3333	0.0224727
111146354-O20	1	MLLT4	3592	31.5702	-0.579728	1437	46.2074	0.783651	1737	26.3673	-1.3031
111146354-O21	1	NEFL	1782	72.11	1.42735	1722	38.7921	0.375045	549	41.3479	-0.399072
111146354-O22	1	PDE4C	4593	32.0488	-0.556032	2814	44.8827	0.710659	1754	77.0239	1.75385
111146354-P03	1	TANK	1489	26.7293	-0.81939	2586	23.7046	-0.456327	1639	24.8322	-1.39573
111146354-P04	1	GPSM2	3337	12.6461	-1.51664	3703	15.555	-0.905397	3223	20.6019	-1.65102
111146354-P05	1	WDR5B	2330	49.9571	0.330588	2010	21.5423	-0.575476	1340	32.5373	-0.930759
111146354-P06	1	GNG12	1516	65.8971	1.11976	2022	35.4105	0.188707	1381	34.0333	-0.840481
111146354-P07	1	MS4A8	3866	54.5008	0.555542	4016	60.01	1.54422	3506	54.7062	0.407053
111146354-P08	1	GHRH	4902	43.2885	0.000432211	2307	63.329	1.72711	2942	68.015	1.21019
111146354-P09	1	GFRA1	2361	34.731	-0.423235	1903	27.588	-0.242336	2089	52.7046	0.286265
111146354-P10	1	GNAI2	4962	9.12938	-1.69074	3276	24.2674	-0.425313	1826	37.8423	-0.610624
111146354-P11	1	SIRPB1	3450	14.6087	-1.41947	3465	29.697	-0.126126	3069	61.6813	0.827975
111146354-P12	1	HOMER2	3975	33.1321	-0.502399	4508	34.9379	0.162666	3484	43.8863	-0.245887
111146354-P13	1	GFRA2	4274	24.1928	-0.944972	4134	44.896	0.711389	3689	55.9772	0.483754
111146354-P14	1	RGS12	1100	35.8182	-0.369413	776	10.4381	-1.18735	994	42.3541	-0.338351
111146354-P15	1	GAB1	1192	51.6779	0.415782	1877	17.155	-0.817228	588	22.7891	-1.51903
111146354-P16	1	RGS14	3211	40.7973	-0.122904	2639	29.6703	-0.127594	2912	48.592	0.0380843
111146354-P17	1	FRS2	2899	76.8541	1.66223	2132	56.4259	1.34672	1325	63.0189	0.908691
111146354-P18	1	ITGA3	2807	29.6758	-0.673514	2835	19.612	-0.681841	1365	63.37	0.929878
111146354-P19	1	FMOD	2077	77.6119	1.69975	2178	8.7236	-1.28183	534	62.5468	0.880204
111146354-P20	1	ITGB5	1844	72.2343	1.43351	812	39.6552	0.422603	620	46.4516	-0.0910822
111146354-P21	1	GNG11	2379	26.0193	-0.854542	2060	34.0777	0.115265	1325	35.6981	-0.740017
111146354-P22	1	SFRP1	3932	53.7894	0.520323	1523	57.1898	1.38882	2911	66.4033	1.11293
111146355-A03	1	SFRP4	5329	54.3817	0.748739	3115	52.1027	1.07283	4293	61.938	0.644764
111146355-A04	1	KRIT1	1787	56.8551	0.891129	1375	7.85455	-1.62292	1143	25.2843	-1.16561
111146355-A05	1	DVL1	3949	35.376	-0.3454	3304	43.7046	0.561184	3518	65.4065	0.816075
111146355-A06	1	RAB28	2212	54.792	0.772363	565	8.31858	-1.59465	249	23.6948	-1.24412
111146355-A07	1	WNT4	2003	50.2247	0.509422	1423	17.428	-1.03968	1061	32.5165	-0.808404
111146355-A08	1	RASGRP4	2258	63.1089	1.25116	840	39.0476	0.277465	1199	39.8666	-0.445375
111146355-A09	1	TNS1	3293	44.2454	0.165199	2027	53.33	1.1476	3430	46.1516	-0.134948
111146355-A10	1	PMEPA1	2153	51.6953	0.594086	2289	26.3871	-0.493858	1283	47.311	-0.0776846
111146355-A11	1	ASB4	3420	31.5497	-0.565679	2663	31.6936	-0.170568	1799	59.7554	0.536962
111146355-A12	1	EFNB3	2654	31.1982	-0.585916	2270	38.4141	0.238869	905	33.8122	-0.74441
111146355-A13	1	SPSB4	4138	32.5761	-0.506589	2903	45.3324	0.660356	3200	68.625	0.975042
111146355-A14	1	HSPG2	2439	42.8454	0.0846059	2609	24.9521	-0.581282	745	77.047	1.39101
111146355-A15	2	ASB9P1, ASB9	2597	62.6492	1.22469	2673	13.9169	-1.25358	1365	39.1941	-0.478586
111146355-A16	1	RELN	2759	47.9159	0.376509	1753	22.5328	-0.728673	1343	22.4125	-1.30745
111146355-A17	1	GADD45B	1383	69.1974	1.60167	1100	8.09091	-1.60852	301	35.5482	-0.658665
111146355-A18	1	MSLN	1742	48.8519	0.430393	1154	36.5685	0.126426	1001	46.0539	-0.139772
111146355-A19	1	RGS3	2285	31.7724	-0.552857	1280	10.7031	-1.44938	650	39.5385	-0.46158
111146355-A20	1	JAM3	3554	30.1351	-0.647119	2662	11.4951	-1.40113	1408	20.0284	-1.42521
111146355-A21	1	G3BP2	3877	33.2216	-0.469432	887	24.9154	-0.583514	1226	44.6166	-0.210762
111146355-A22	1	PVRL3	3584	52.0368	0.613747	2080	41.7308	0.440931	2099	56.5031	0.376326
111146355-B03	1	FAT1	2178	47.0156	0.32468	1740	16.092	-1.12107	843	22.5386	-1.30123
111146355-B04	1	ARHGEF6	5261	57.8977	0.951155	1228	75.1629	2.47773	4200	66.619	0.875966
111146355-B05	1	CDH19	4152	19.2678	-1.27274	2098	44.6139	0.616582	1767	54.6689	0.285734
111146355-B06	1	TPM1	2691	27.3504	-0.807428	2784	32.1839	-0.140695	1539	61.3385	0.615154
111146355-B07	1	CD44	4121	24.5086	-0.971029	3849	35.7495	0.0765353	3996	52.2272	0.165135
111146355-B08	1	ECT2	2345	45.9275	0.262039	2424	24.3812	-0.616063	290	32.7586	-0.796445
111146355-B09	1	OPCML	3670	23.9782	-1.00156	3976	19.341	-0.923125	1494	45.7831	-0.153147
111146355-B10	1	TRAF5	3930	34.2494	-0.410262	3035	31.8616	-0.16033	1276	27.8213	-1.0403
111146355-B11	1	LOR	3155	74.1997	1.88964	606	50.9901	1.00504	1173	31.2873	-0.869116
111146355-B12	1	IGFBP3	2436	20.8949	-1.17907	1964	13.4929	-1.27942	605	23.8017	-1.23884
111146355-B13	1	CD300LF	2886	75.1213	1.9427	1017	41.5929	0.432533	567	70.194	1.05254
111146355-B14	1	RGS8	4237	39.3675	-0.115617	1925	60.4675	1.58244	2969	50.8589	0.0975501
111146355-B15	1	DLL3	1894	32.9461	-0.485288	1494	19.4779	-0.914787	698	28.7966	-0.992136
111146355-B16	1	NOG	3164	46.0809	0.27087	3033	26.5743	-0.482448	2623	27.8689	-1.03796
111146355-B17	1	ADAM12	4173	40.2348	-0.0656833	3769	44.07	0.583448	2995	52.1536	0.161498
111146355-B18	1	AQP3	2573	56.8208	0.889158	4012	25.3739	-0.555585	1367	70.2999	1.05777
111146355-B19	1	SYNGAP1	1563	13.4997	-1.6048	482	7.67635	-1.63378	380	70.7895	1.08195
111146355-B20	1	GJB1	5324	12.9226	-1.63803	4116	20.8698	-0.82999	3321	41.7946	-0.350144
111146355-B21	1	RGL2	3614	21.3337	-1.15381	4303	20.7994	-0.834275	2176	28.5386	-1.00488
111146355-B22	1	SLC25A16	3278	42.77	0.0802625	1085	52.4424	1.09352	1733	35.5453	-0.658807
111146355-C03	1	SFRP5	2928	13.7978	-1.58764	3272	14.2726	-1.23191	441	54.195	0.262326
111146355-C04	1	EPOR	4434	29.9729	-0.656453	2234	55.2372	1.26379	2081	50.1682	0.0634362
111146355-C05	1	DVL2	3493	27.5122	-0.798117	3391	32.9991	-0.0910301	1211	56.4822	0.375296
111146355-C06	1	IFT27	3373	83.1604	2.4055	3110	19.7749	-0.896692	2154	27.623	-1.0501
111146355-C07	1	WNT3A	3114	15.0931	-1.51307	3213	22.7202	-0.717256	1156	49.481	0.0294935
111146355-C08	1	RABL3	3694	51.9762	0.610256	2613	45.5033	0.670764	1927	54.5407	0.279402
111146355-C09	1	MAGI2	3091	47.7515	0.367047	2951	70.959	2.22161	1839	69.7118	1.02872
111146355-C10	1	SIGLEC6	2508	35.327	-0.348226	1537	25.9597	-0.519897	1182	28.511	-1.00624
111146355-C11	1	ASB2	2544	24.9607	-0.945004	1573	35.9822	0.0907093	1335	58.9513	0.497246
111146355-C12	1	NGF	4287	14.8822	-1.52521	4241	42.3485	0.478566	2400	41.7083	-0.354407
111146355-C13	1	PDZD8	3543	59.6669	1.05301	1576	19.5431	-0.910813	1074	25.6052	-1.14976
111146355-C14	1	TNC	3032	49.1425	0.447122	2503	27.7267	-0.412242	1495	32.6421	-0.802198
111146355-C15	1	ASB15	2252	44.0941	0.156493	1661	3.43167	-1.89238	931	11.3856	-1.85209
111146355-C16	1	SELP	4865	8.32477	-1.90272	2495	26.1723	-0.50694	1871	43.2924	-0.27617
111146355-C17	1	C5	3884	65.4737	1.3873	4280	45.6776	0.681384	3239	53.4424	0.225155
111146355-C18	1	NLGN4Y	1866	34.8339	-0.376613	2246	7.47996	-1.64574	1253	18.5156	-1.49993
111146355-C19	1	RGS4	3826	13.748	-1.59051	3703	35.4037	0.0554668	3382	55.9137	0.347213
111146355-C20	1	SIGLEC10	3959	51.4776	0.581556	2926	55.7075	1.29244	2408	82.6412	1.66732
111146355-C21	1	FAF1	2557	73.993	1.87774	942	60.7219	1.59793	1309	54.0107	0.253223
111146355-C22	1	JAM2	5030	28.6083	-0.735011	3309	55.5757	1.28441	4316	50.1158	0.060851
111146355-D03	1	FAT2	4224	45.6676	0.247077	2330	49.485	0.913344	2444	62.5614	0.675552
111146355-D04	1	ARHGEF10	3146	50.7311	0.538577	2641	16.8118	-1.07721	1192	26.9295	-1.08435
111146355-D05	1	PCDHB1	3833	41.7688	0.0226282	1885	45.305	0.658688	2629	53.4424	0.225152
111146355-D06	1	IQGAP1	2752	28.9971	-0.712631	2484	13.9694	-1.25038	573	57.7661	0.438709
111146355-D07	1	MUC4	3452	32.3581	-0.519144	3035	55.5189	1.28095	1312	48.0183	-0.04275
111146355-D08	1	FKBP1A	4105	48.38	0.403228	1987	52.0886	1.07196	2117	49.6457	0.037631
111146355-D09	1	FLG	2816	52.0241	0.613017	2579	30.7484	-0.228154	1561	75.016	1.2907
111146355-D10	1	NOD1	3442	48.5183	0.411189	908	46.0352	0.703174	2328	44.8024	-0.201587
111146355-D11	1	IL11RA	2522	60.4679	1.09912	2937	45.795	0.68854	2198	55.5505	0.329276
111146355-D12	1	ARHGDIG	4541	41.2684	-0.00617981	2362	48.8569	0.875079	2455	48.9206	0.00181471
111146355-D13	1	CLEC2D	3600	28.6944	-0.730054	1783	23.1071	-0.693683	1324	54.5317	0.278957
111146355-D14	1	TREML1	1178	25.382	-0.920749	1027	5.45278	-1.76925	356	17.6966	-1.54038
111146355-D15	1	SHH	2811	53.4685	0.696168	1636	62.7139	1.7193	933	49.5177	0.031307
111146355-D16	1	NOTCH1	5309	49.708	0.479681	5195	32.8778	-0.0984231	4578	67.6059	0.92471
111146355-D17	1	CACNA1H	1878	67.9979	1.53261	1385	32.9964	-0.0911962	425	32.2353	-0.822293
111146355-D18	1	AQP6	2597	44.4744	0.178384	2246	27.293	-0.438668	1869	47.512	-0.0677545
111146355-D19	1	ROBO1	4141	35.5711	-0.33417	2160	59.1204	1.50036	2973	61.0158	0.599214
111146355-D20	1	ABCC1	1978	33.8726	-0.431952	1559	17.1264	-1.05805	804	20.398	-1.40695
111146355-D21	1	MCF2	2875	40.8	-0.0331477	2018	56.1943	1.3221	4177	54.2734	0.266198
111146355-D22	1	SLC25A11	1179	5.17388	-2.08411	376	7.44681	-1.64776	66	18.1818	-1.51641
111146355-E03	1	FRAT1	4096	44.3604	0.171819	4041	45.657	0.680131	1599	38.8993	-0.493148
[truncated: 39,516 more rows]
