# Supplementary material for: Comparative Loss-of-Function Screens Reveal ABCE1 as an Essential Cellular Host Factor for Efficient Translation of Paramyxoviridae and Pneumoviridae
Source: mBio. 2019 May 14;10(3):e00826-19. doi: 10.1128/mBio.00826-19 (PMC6520455; doi:10.1128/mBio.00826-19)
Supplement: TABLE S3 [file mBio.00826-19-st003.xlsx]

## Sheet: Table S3
Gene	P value	Q value
RPSAP4	1.5358e-10	2.62242e-06
RPSA	2.41642e-10	2.62242e-06
RPSAP58	5.06212e-10	3.66244e-06
RPSAP56	1.17245e-09	6.36199e-06
RPSAP47	1.57088e-09	6.81919e-06
COPB2	2.30148e-09	8.32562e-06
COMMD1	2.86764e-09	8.89172e-06
RPSAP29	9.16959e-09	2.48782e-05
COPG1	1.83995e-08	4.1898e-05
RPLP1	2.01607e-08	4.1898e-05
RPSAP54	2.12337e-08	4.1898e-05
UXS1	3.19158e-08	5.77278e-05
COPA	3.97066e-08	6.16054e-05
ARCN1	3.97362e-08	6.16054e-05
EIF3A	4.50259e-08	6.51524e-05
RPSAP8	1.56326e-07	0.000212066
COPB1	2.25842e-07	0.000288347
LINC00266-1	2.44052e-07	0.000294286
GOT1L1	2.69111e-07	0.000307424
RRM2P2	3.43344e-07	0.000372615
RPS3A	3.89164e-07	0.000383946
RPS3AP6	3.89164e-07	0.000383946
RPS3AP5	4.70666e-07	0.000444165
RPSAP12	5.21724e-07	0.000471834
LINC00266-3	6.3302e-07	0.000549588
COPZ1	1.13933e-06	0.000951122
C2	1.21687e-06	0.000978229
PER4	1.56982e-06	0.00121689
HNRNPA1P14	2.178e-06	0.00163012
EPT1	5.54602e-06	0.00401255
RPS26P47	5.77113e-06	0.00404072
RPS26P3	6.36553e-06	0.00406364
RPS26P31	6.36553e-06	0.00406364
RPS26P6	6.36553e-06	0.00406364
RPS9	7.56468e-06	0.00457112
PAPL	7.71437e-06	0.00457112
LOC100286914	7.79229e-06	0.00457112
RPS26P10	8.12824e-06	0.00463052
PABPC5	8.32022e-06	0.00463052
RPS2P10	8.9091e-06	0.0048343
LOC402175	1.67217e-05	0.00885232
RPS24	1.85009e-05	0.00946337
PSMA1	1.8748e-05	0.00946337
TUBB4A	2.01184e-05	0.00974697
RPS3AP47	2.0208e-05	0.00974697
IK	2.72993e-05	0.0128811
DOK7	2.86304e-05	0.0132049
RPL27A	2.9206e-05	0.0132049
RPSAP1	3.04189e-05	0.0132049
RPSAP55	3.04189e-05	0.0132049
LOC729021	3.52964e-05	0.0150217
KRT18P16	3.66883e-05	0.0150863
C8orf74	3.68381e-05	0.0150863
PRR15	3.77386e-05	0.0151096
RPSAP53	3.82873e-05	0.0151096
RPLP1P13	3.91658e-05	0.0151803
EIF2B4	4.16457e-05	0.0158582
OR6C4	4.42777e-05	0.0163497
PHC2	4.44429e-05	0.0163497
RPS26P11	4.75499e-05	0.0172012
ATG9B	5.07384e-05	0.0179182
SUPT20HL2	5.27874e-05	0.0179182
RPS26P35	5.33594e-05	0.0179182
TIMM23B	5.34133e-05	0.0179182
UNCX	5.36597e-05	0.0179182
HSPB7	5.4635e-05	0.0179675
RPL7	5.61407e-05	0.0181688
RPL21P131	5.69213e-05	0.0181688
LOC100996747	6.36612e-05	0.0197395
RPS26P8	6.36612e-05	0.0197395
ABCE1	6.87078e-05	0.0205983
API5P1	6.93212e-05	0.0205983
API5P2	6.93212e-05	0.0205983
NME3	7.0227e-05	0.0205983
HIST1H2BI	7.44438e-05	0.0212653
LOC256374	7.44605e-05	0.0212653
RBM22	7.58933e-05	0.0212976
HSD11B2	7.6536e-05	0.0212976
HMP19	8.15549e-05	0.0222029
BCL2L13	8.18352e-05	0.0222029
C12orf44	8.64012e-05	0.0229579
RPS2P6	8.67332e-05	0.0229579
LINC00313	8.81099e-05	0.0230413
GGTLC4P	9.24701e-05	0.0238936
ALOX15	9.53499e-05	0.0243479
IGHV2OR16-5	9.79745e-05	0.0246336
RPS26	9.87386e-05	0.0246336
BHLHA15	0.000101235	0.0249693
PDE1A	0.000105139	0.0256409
PSMB3	0.000108815	0.0260996
AGBL1	0.000109425	0.0260996
CCT7	0.0001108	0.0261403
ZNF786	0.000118066	0.027555
RPS3AP34	0.000120213	0.0277577
PSMA4	0.000122146	0.0277644
SLC44A4	0.0001228	0.0277644
ISY1	0.000129866	0.0284767
RPS3AP26	0.000129887	0.0284767
RPS3AP44	0.000129887	0.0284767
HBB	0.000133222	0.0289159
AGXT2L2	0.000136518	0.0293379
RPL26	0.000148637	0.031629
LINC00364	0.000151398	0.0319039
GNG8	0.000158597	0.032804
DSCR4	0.000158692	0.032804
SH3GLB2	0.000160485	0.0328615
RPS27A	0.000164994	0.032953
CCT2	0.000165509	0.032953
EIF3B	0.000166338	0.032953
LOC100289019	0.000167004	0.032953
RPS18	0.000172695	0.0334674
RPS18P9	0.000172695	0.0334674
RPS15P5	0.000176096	0.0335041
RPS12	0.000176897	0.0335041
MDN1	0.000177607	0.0335041
NBEAL2	0.000179059	0.0335041
KLHDC7A	0.000194916	0.0361594
EEF2	0.000207283	0.0378269
B9D2	0.000209323	0.0378269
RPS2P2	0.000210876	0.0378269
RPS2P4	0.000210876	0.0378269
SCARB1	0.00021818	0.0379025
RPS25	0.000223558	0.0379025
ALDH3A1	0.000224259	0.0379025
SV2A	0.000225967	0.0379025
BCAS3	0.000227909	0.0379025
STX5	0.000230402	0.0379025
C12orf57	0.000233781	0.0379025
EIF2S2	0.000233826	0.0379025
EIF2S2P2	0.000233826	0.0379025
EIF2S2P4	0.000233826	0.0379025
ZFAS1	0.000235933	0.0379025
RPS26P54	0.000237276	0.0379025
KRT24	0.000239465	0.0379025
GGT2	0.000240178	0.0379025
BRCA1	0.000240469	0.0379025
SIPA1	0.000242495	0.0379025
PPP1R14D	0.000242636	0.0379025
ADM2	0.00024273	0.0379025
TBATA	0.000245039	0.0379898
LPHN1	0.000249333	0.0382361
LOC388780	0.000250151	0.0382361
TADA3	0.000252671	0.0383512
PTX4	0.000256987	0.0384784
CNBP	0.000258673	0.0384784
UNC93B1	0.000262904	0.0384784
MIR4426	0.000264431	0.0384784
NAPA	0.000264703	0.0384784
RPLP2	0.000264855	0.0384784
CSAG1	0.000265975	0.0384784
LRRN4CL	0.000268279	0.0384784
C1QTNF1	0.000269464	0.0384784
PDCD2	0.000276197	0.0389719
CYP1B1-AS1	0.000279114	0.0389719
HNRNPA1P17	0.000280849	0.0389719
C11orf63	0.000281468	0.0389719
ZNF414	0.000281898	0.0389719
MCM4	0.000285358	0.0392007
PSMB7	0.00029018	0.0395797
TSHZ2	0.000292785	0.0395797
GCNT3	0.000294963	0.0395797
SAP130	0.000295412	0.0395797
EIF2S2P3	0.000301163	0.0398582
EIF2S2P5	0.000301163	0.0398582
RPL35	0.000308214	0.0405442
DRG2	0.000313754	0.0410243
C9orf156	0.000321061	0.0417283
POMP	0.000323795	0.0418331
HSP90AA1	0.000326059	0.0418406
DYRK1B	0.00032914	0.0418406
HLA-DQB2	0.000329636	0.0418406
TMEM114	0.000332374	0.0419428
EIF3M	0.000336771	0.0422521
GGT1	0.000373358	0.0465732
LRG1	0.000378646	0.0468437
PKN1	0.000379843	0.0468437
PHBP1	0.000386042	0.0468595
PHBP4	0.000386042	0.0468595
SLC43A3	0.000386448	0.0468595
ZNF174	0.000423299	0.0510429
RPS20	0.000430423	0.051567
DSCC1	0.000435896	0.051567
INS	0.000438536	0.051567
CABP7	0.000442158	0.051567
PNPLA1	0.000445889	0.051567
DRAXIN	0.000447765	0.051567
ALG11	0.000449812	0.051567
KIAA0430	0.000453023	0.051567
EFHD2	0.000453684	0.051567
RPS3AP49	0.000455169	0.051567
UHRF1BP1	0.000457335	0.051567
AVPR1B	0.000457502	0.051567
RPSAP52	0.000458725	0.051567
RPS7	0.000462499	0.051567
MPTX	0.000463283	0.051567
RPL21	0.000478477	0.0516684
RPL21P11	0.000478477	0.0516684
RPL21P119	0.000478477	0.0516684
RPL21P120	0.000478477	0.0516684
RPL21P28	0.000478477	0.0516684
RPL21P39	0.000478477	0.0516684
RPAP1	0.000488303	0.0524684
OR4M2	0.000500001	0.0534607
PSMA3	0.000502891	0.0535061
PSMD11	0.000509642	0.0538625
HRH4	0.000511204	0.0538625
PATE2	0.000514526	0.0539506
HAO2	0.000524609	0.054501
EIF3G	0.000524797	0.054501
RBM8A	0.000532572	0.0550451
CTSL1P1	0.000541003	0.055389
CTSL1P6	0.000541003	0.055389
RPL7AP34	0.000546671	0.0557065
FAU	0.000552166	0.0557431
FAUP1	0.000552166	0.0557431
MRPL21	0.000560401	0.0563125
CLEC17A	0.000572704	0.0572836
CKB	0.000576893	0.0574379
HIST1H2BG	0.000588336	0.0583097
MCM2	0.00061377	0.060554
BCAR3	0.000618006	0.060696
CLGN	0.00063087	0.0616803
VCP	0.000635992	0.0616909
OVCH2	0.000636663	0.0616909
PRC1	0.000640251	0.0617629
TCOF1	0.000664827	0.0638499
IGSF1	0.000672185	0.0642721
ZNF425	0.000692399	0.0659146
NKX6-2	0.000704172	0.0667426
FBXO5	0.000711296	0.0671247
KIAA1462	0.000717736	0.0674209
LOC100287894	0.000720648	0.0674209
H3F3AP6	0.000730529	0.068052
RPL10	0.000735912	0.0682339
FITM2	0.000738769	0.0682339
LOC728323	0.000745547	0.0685682
SBNO1	0.000749035	0.0685983
LRFN4	0.000769019	0.0701326
LOC150577	0.000777917	0.0706472
HGS	0.000785154	0.0710073
TMEM39B	0.0007934	0.0711611
RPS17P5	0.000793411	0.0711611
AAAS	0.000800489	0.0714269
IKZF4	0.000802956	0.0714269
COL13A1	0.000813754	0.072092
SAP30BP	0.000824757	0.0727697
FAM43A	0.000828135	0.072772
TCERG1	0.000836918	0.0732015
HMG20B	0.000839768	0.0732015
RBCK1	0.000857631	0.0742702
ATF5	0.000860397	0.0742702
TMEM145	0.000862294	0.0742702
OAF	0.000880872	0.0755705
THSD4	0.000893451	0.0763478
TMEM180	0.000919079	0.0782299
RPS3AP25	0.000933175	0.0791194
GHRL	0.000953448	0.0805237
FBXO17	0.00098048	0.0817524
CENPK	0.000982529	0.0817524
CCT4	0.000983839	0.0817524
ARMCX4	0.000987588	0.0817524
FCGR1B	0.000990596	0.0817524
FCGR1C	0.000990596	0.0817524
PLEKHJ1	0.00101777	0.0836766
LOC730256	0.00102999	0.0843616
CXXC1	0.00103734	0.0844805
LOC101060680	0.00103939	0.0844805
PELP1	0.00104906	0.0844805
BIN2P2	0.00104949	0.0844805
PSMA2P3	0.00105265	0.0844805
AQR	0.00105479	0.0844805
RPSAP9	0.00107814	0.0860092
RND3	0.00108368	0.0860092
LINC00271	0.00109244	0.0860092
FAM89B	0.00109334	0.0860092
SMIM1	0.00109531	0.0860092
FNDC5	0.00109765	0.0860092
LINC00266-4P	0.00111522	0.0870715
HGFAC	0.00112736	0.0873909
SLC4A5	0.00112736	0.0873909
SYMPK	0.0011318	0.0874223
TMEM52B	0.00114313	0.0879848
KLK14	0.00115834	0.0888399
ARVCF	0.00117773	0.0898462
KRTCAP2	0.0011856	0.0898462
RING1	0.00118656	0.0898462
NDUFAF6	0.00118927	0.0898462
LEP	0.00119488	0.0898462
ST3GAL6	0.00119915	0.0898462
DHX32	0.00120304	0.0898462
SMG5	0.00120812	0.0898462
RPS24P15	0.00120871	0.0898462
FAM71A	0.00121696	0.0901506
RPL7P4	0.00123379	0.0910281
KRT19	0.00123719	0.0910281
FBLL1	0.001243	0.0911463
SUDS3	0.00125919	0.0920224
SLC35E4	0.00129714	0.0944782
LCN15	0.00132762	0.0963745
SRRM2-AS1	0.00135201	0.0978178
LOC731275	0.00136784	0.0986348
SRPK1	0.00137306	0.0986831
IL34	0.00140283	0.099931
FCGR1A	0.00141692	0.099931
PPIAP23	0.00142491	0.099931
PPIAP25	0.00142491	0.099931
PPIAP3	0.00142491	0.099931
RACGAP1	0.00142546	0.099931
C19orf55	0.00143496	0.099931
KRT79	0.00143837	0.099931
LOC401052	0.00144292	0.099931
RPL21P134	0.00144493	0.099931
RPL10P15	0.00144504	0.099931
GGTLC1	0.00144567	0.099931
PHF2	0.00148656	0.102348
APOD	0.00149007	0.102348
KIAA1704	0.00150608	0.103121
CDC23	0.00153613	0.104848
GOLGA2P4	0.00155328	0.105687
C16orf97	0.00157281	0.106681
CLIP2	0.0015792	0.106781
TMEM161A	0.00161425	0.108811
SRGAP1	0.00162481	0.108887
PELI3	0.00162708	0.108887
RPL36P14	0.00163265	0.108887
RXFP4	0.00163544	0.108887
PTN	0.0016423	0.109009
LOC728802	0.00165789	0.109709
FZD5	0.00168294	0.111028
NOL3	0.00169519	0.111406
RNPS1	0.00169894	0.111406
CTSL1P8	0.00171063	0.111835
SMAD9	0.00172205	0.112132
RPN1	0.0017255	0.112132
PSMA8	0.00177412	0.114666
TBC1D26	0.00177507	0.114666
C14orf132	0.00181225	0.116721
KCNJ12	0.00185925	0.119042
KCNJ18	0.00185925	0.119042
SCML4	0.00187003	0.119379
SPTBN2	0.00188743	0.119968
CNTN4	0.0018903	0.119968
ERN2	0.00190527	0.120565
NDUFS8	0.00191655	0.120609
TMEM2	0.0019279	0.120609
TONSL	0.00193316	0.120609
PIK3R4	0.00193374	0.120609
TRAPPC1	0.00193608	0.120609
DDX49	0.0019393	0.120609
SLCO2A1	0.00195224	0.121016
CCDC134	0.00195814	0.121016
IFNWP2	0.00196257	0.121016
FURIN	0.00197534	0.121271
CSHL1	0.0019793	0.121271
ALDH7A1P1	0.00199425	0.121271
MAGT1	0.00199567	0.121271
RIPPLY2	0.00199928	0.121271
MTOR	0.00200023	0.121271
GTF2A1L	0.00203839	0.123064
CAMK2B	0.00204114	0.123064
PGLYRP1	0.0020525	0.123406
LOC286297	0.00209689	0.125726
NLRX1	0.00213472	0.127633
TRAPPC3	0.00214045	0.127633
CDC42BPA	0.00218027	0.128219
RPS3AP15	0.00220269	0.128219
RPS3AP30	0.00220269	0.128219
RPS3AP33	0.00220269	0.128219
RPS3AP35	0.00220269	0.128219
RPS3AP39	0.00220269	0.128219
RPS3AP40	0.00220269	0.128219
RPS3AP53	0.00220269	0.128219
RPS8	0.00220345	0.128219
RPS13	0.00221546	0.128573
SEC61G	0.00223984	0.12947
B2M	0.00224382	0.12947
SLC28A1	0.0022488	0.12947
RPS3AP14	0.0022668	0.129476
RPS3AP29	0.0022668	0.129476
RPS3AP50	0.0022668	0.129476
CFB	0.00229421	0.130125
DKKL1	0.00229436	0.130125
PLAG1	0.00230012	0.130125
RPS3AP52	0.00230215	0.130125
RPL35P3	0.00232529	0.131092
THAP8	0.00234897	0.13163
RPL10P16	0.00235207	0.13163
IGF1	0.00235346	0.13163
RPL13AP5	0.00235908	0.13163
HNRNPH1	0.00236974	0.131885
NEUROG3	0.00237634	0.131914
RPS3AP4	0.00238506	0.132046
QSOX2	0.00239416	0.132046
LIN7B	0.00239696	0.132046
RPS28	0.00244351	0.133623
AQP12A	0.00244406	0.133623
AQP12B	0.00244406	0.133623
LOC642311	0.00247447	0.134945
RPS21	0.00252976	0.137271
RPS21P4	0.00252976	0.137271
BRAF	0.00256077	0.138607
PSMC4	0.00263174	0.142094
TMEM240	0.00265385	0.142933
TCF7L2	0.00269352	0.14471
ATP2B2	0.00270439	0.144766
TTC39A	0.00270789	0.144766
KRTAP10-11	0.00273527	0.145485
RPL3	0.00276367	0.145485
RPS15	0.00276579	0.145485
PHF5A	0.00276882	0.145485
ATP6V0E2-AS1	0.00277001	0.145485
EVL	0.00278354	0.145485
LOC100996754	0.00281008	0.145485
LOC101060285	0.00281008	0.145485
LOC101060415	0.00281008	0.145485
PPIAL4A	0.00281008	0.145485
PPIAL4D	0.00281008	0.145485
PPIAL4E	0.00281008	0.145485
PPIAL4F	0.00281008	0.145485
PSMD12	0.00281519	0.145485
PABPC1	0.00285204	0.147039
SNRNP70	0.00286959	0.147594
HAL	0.00290788	0.149209
CRB3	0.00293073	0.150027
PLK1	0.002955	0.150914
GPR34	0.00298283	0.151735
LOC642441	0.00298506	0.151735
FAM69B	0.00300832	0.152463
C2orf70	0.00301344	0.152463
LINC00239	0.00303271	0.153081
PRSS3	0.00308681	0.155332
FANCD2OS	0.00309161	0.155332
CDPF1	0.00311176	0.155545
EIF3I	0.00311835	0.155545
DTX1	0.0031232	0.155545
TMEM151A	0.00312452	0.155545
BMP4	0.00316218	0.15706
LOC100996433	0.00317915	0.157542
ARHGAP36	0.00319619	0.157614
RSG1	0.00320159	0.157614
PIEZO1	0.00321151	0.157614
GGT3P	0.00322814	0.157614
GGTLC2	0.00322814	0.157614
GGTLC3	0.00322814	0.157614
FNBP1L	0.00323143	0.157614
EFCAB2	0.00331738	0.161443
C17orf103	0.00333966	0.162164
DIRC2	0.00335933	0.162415
MFAP3L	0.0033598	0.162415
RPS7P4	0.00338751	0.162859
PLEKHG6	0.00339472	0.162859
OPRL1	0.00340041	0.162859
TTI2	0.00341754	0.162859
PHTF2	0.00341945	0.162859
CYFIP1	0.0034204	0.162859
PPOX	0.00342326	0.162859
BRD8	0.003429	0.162859
CDRT1	0.00344251	0.163143
SLC5A9	0.00346406	0.163597
USP2	0.00346792	0.163597
CYBB	0.00347469	0.163597
UNC93B3	0.00352092	0.165161
TUBB3	0.00353187	0.165161
JSRP1	0.00354055	0.165161
RPL13P12	0.00354596	0.165161
RPL13P2	0.00354596	0.165161
SIGLEC6	0.00359901	0.166323
FAM73B	0.003606	0.166323
KRTAP2-4	0.003606	0.166323
SORCS3	0.00361701	0.166323
PLK3	0.00361752	0.166323
AHDC1	0.00362053	0.166323
EXOC5	0.00362454	0.166323
GRK7	0.0036356	0.166478
PPP2R1A	0.0036644	0.167323
OR10H2	0.00366948	0.167323
KDELR1	0.00368219	0.167551
CASC2	0.00369391	0.167733
C14orf93	0.00371542	0.16803
TNFAIP3	0.00371593	0.16803
TCEB2	0.00374839	0.168775
CD3EAP	0.00375305	0.168775
RPS17P16	0.00376187	0.168775
RPS7P10	0.00378685	0.168775
RPS7P11	0.00378685	0.168775
RPS7P14	0.00378685	0.168775
RPS7P7	0.00378685	0.168775
GPX3	0.00379469	0.168778
RPL3P1	0.00385121	0.169
RPL3P10	0.00385121	0.169
RPL3P4	0.00385121	0.169
RPL3P7	0.00385121	0.169
RPL3P8	0.00385121	0.169
RPL3P9	0.00385121	0.169
C19orf70	0.00385419	0.169
CTSL1P4	0.003866	0.169063
PATL2	0.00387119	0.169063
RPS10	0.00388026	0.169118
SPATA31C1	0.00388836	0.169132
CYP26C1	0.00393337	0.169678
IL17A	0.00393661	0.169678
ACBD4	0.00393661	0.169678
NOP58	0.00393769	0.169678
HNRNPA1P28	0.00393999	0.169678
RPS29	0.00397405	0.170805
ALLC	0.00400905	0.171701
PPIF	0.0040107	0.171701
TRMT112	0.00402776	0.171965
AARS	0.00403272	0.171965
ENPP7	0.00404156	0.172004
DSCR8	0.00408825	0.173651
EIF4A3	0.00410617	0.174071
FBXL18	0.00413373	0.174898
TREML1	0.00415636	0.175513
CRYBA4	0.00419507	0.176273
APBA1	0.00420594	0.176273
TRIM51BP	0.00420685	0.176273
TRIM51EP	0.00420685	0.176273
HNRNPC	0.0042578	0.178064
SPEG	0.00428018	0.178656
TRIM51DP	0.00429735	0.178686
PSMD2	0.00429735	0.178686
TRNT1	0.00431901	0.179243
GEMIN4	0.00435375	0.179442
HIST2H2BA	0.00435528	0.179442
HIST2H2BF	0.00435528	0.179442
INTS4	0.00435688	0.179442
GALNT9	0.0044126	0.18083
THOC7	0.00441439	0.18083
DCUN1D4	0.00442098	0.18083
SUDS3P1	0.0044239	0.18083
C1QBP	0.00445343	0.181695
SLC25A11	0.00449825	0.182861
SLC2A4	0.00449886	0.182861
RAB26	0.00453549	0.184005
HNRNPA1P16	0.00454769	0.184156
XAB2	0.00456993	0.184674
FCN2	0.00458414	0.184674
RPL7P44	0.004586	0.184674
SMN1	0.00460374	0.184695
RPL7P23	0.00461206	0.184695
RPL7P54	0.00461206	0.184695
MIB2	0.00462078	0.184703
ABCA4	0.00462951	0.184712
RGL2	0.00464326	0.184921
HOXB9	0.00473098	0.188069
KCNK5	0.00474755	0.188191
TCTEX1D2	0.00475138	0.188191
OPCML	0.00478663	0.189229
MUC5AC	0.00480588	0.189229
ZC2HC1B	0.00481307	0.189229
IL17D	0.00481694	0.189229
PSAT1	0.00482989	0.189229
PSAT1P1	0.00482989	0.189229
C14orf169	0.00486632	0.190312
NANOS1	0.00489905	0.190478
PLA2G4D	0.00491549	0.190478
ASGR1	0.0049168	0.190478
CCDC94	0.00492405	0.190478
SLC39A12	0.00492471	0.190478
OSTN	0.00493065	0.190478
TPST2	0.00493197	0.190478
CCT5	0.00494586	0.190592
STX18	0.00495249	0.190592
RPS4X	0.00496842	0.190866
GATA5	0.00498173	0.19104
INTS10	0.00499441	0.191188
SYT14	0.00501247	0.191542
TAF1L	0.00506972	0.193389
ABCC2	0.00509007	0.193824
RPS8P10	0.00517011	0.196338
SERPIND1	0.005177	0.196338
ENOX1	0.00518322	0.196338
OR4A47	0.00519289	0.196362
KIAA0319L	0.00520466	0.196439
ANXA2P2	0.00521304	0.196439
TBCEL	0.00522688	0.196619
ZNF286A	0.00524263	0.196871
TM9SF4	0.00526667	0.196887
ATXN7L3	0.00527438	0.196887
MAPK8IP2	0.00527859	0.196887
SCDP1	0.0052842	0.196887
PIGQ	0.00528842	0.196887
INSRR	0.00530673	0.19723
PRSS38	0.0053258	0.197578
MAPK8IP3	0.00533429	0.197578
TBC1D10A	0.00534919	0.197765
C1orf87	0.00538409	0.197765
LSG1	0.0053848	0.197765
GPR153	0.00542063	0.197765
RPS2	0.00542063	0.197765
RPS2P46	0.00542063	0.197765
RPS2P5	0.00542063	0.197765
RPS2P55	0.00542063	0.197765
IGF2R	0.00542135	0.197765
RSF1	0.00545378	0.198615
TAS2R31	0.00546963	0.198858
HIGD1B	0.0055002	0.199635
RPL35P4	0.00553235	0.200133
RPL35P8	0.00553235	0.200133
CCKBR	0.00559337	0.201828
WDFY4	0.0055978	0.201828
MNT	0.00563713	0.202425
ADAD2	0.00564457	0.202425
SPINT2	0.00565054	0.202425
MPP2	0.005658	0.202425
RPS23	0.00566099	0.202425
PSAT1P3	0.00570599	0.20347
UCN3	0.00570898	0.20347
LRP4	0.00572104	0.203566
TRIM51	0.00577077	0.204999
RPL6	0.00582381	0.205911
RPL6P27	0.00582381	0.205911
SCML2	0.00583133	0.205911
UTP18	0.00584515	0.205911
ZG16	0.00585053	0.205911
GRIK3	0.005859	0.205911
TNNI2	0.00586286	0.205911
KRTAP2-1	0.00589221	0.206275
KRTAP2-2	0.00589221	0.206275
LOC146880	0.00590306	0.206288
SLC37A4	0.0059116	0.206288
TMEM249	0.0059287	0.206553
TRAPPC11	0.00594898	0.206813
CCDC88B	0.00595523	0.206813
SLC22A14	0.00597323	0.206963
TBC1D9B	0.00598029	0.206963
CCR10	0.00598814	0.206963
CHST14	0.00602121	0.207769
C19orf48	0.00603622	0.207769
CCDC115	0.00604018	0.207769
CEP72	0.00608465	0.208967
KRT9	0.0061174	0.20976
ZNF837	0.00614146	0.209785
ABCA2	0.00614226	0.209785
CYP4F22	0.00615594	0.209785
GPI	0.0061648	0.209785
FRMPD3	0.00617529	0.209785
ZYG11B	0.00618336	0.209785
NIF3L1	0.00618579	0.209785
PARP1	0.00621902	0.210583
RAB4B	0.00623873	0.210648
BIN2	0.00625404	0.210648
THEG	0.00625486	0.210648
DBN1	0.00625976	0.210648
B3GNT7	0.00627121	0.210707
TMEM151B	0.00630858	0.211635
NEURL2	0.00633204	0.211858
H1FOO	0.00633948	0.211858
OTUD7A	0.00634452	0.211858
TMEM255B	0.00637344	0.212497
GLT8D1	0.00638425	0.212531
SLC24A1	0.00645864	0.214678
TEX13A	0.00649909	0.215342
PAX1	0.00650162	0.215342
GLRA1	0.00650839	0.215342
PABPC1P10	0.00655188	0.216122
PABPC1P3	0.00655188	0.216122
NTF3	0.00657553	0.216573
ARF1P1	0.00661834	0.217653
HSPB9	0.00666227	0.218662
LYSMD1	0.00666918	0.218662
CXADR	0.00668802	0.218785
NOP2	0.00669429	0.218785
GPR135	0.00671166	0.218785
MMP23A	0.00671324	0.218785
C16orf59	0.00672559	0.218859
C19orf73	0.00679472	0.220777
CHAT	0.00682554	0.221448
PARP1P1	0.00683636	0.221468
CDK11B	0.00687419	0.222361
FLII	0.00691966	0.22255
EIF3C	0.00691966	0.22255
EIF3CL	0.00691966	0.22255
GSTM4	0.00692145	0.22255
AP2M1	0.00693129	0.22255
DNAAF1	0.00696176	0.222684
PSG5	0.00696423	0.222684
NXF1	0.00696626	0.222684
WBSCR22	0.00698245	0.222874
TAZ	0.00699958	0.223092
RPL7P56	0.00703032	0.223445
SPATA5	0.00703123	0.223445
QRFP	0.00705391	0.223838
RAB3GAP1	0.00711961	0.225593
MROH5	0.00716279	0.22663
BPIFB6	0.00717569	0.226708
DLG5	0.00720619	0.227341
AMDHD2	0.00723588	0.227733
CXADRP2	0.0072396	0.227733
KLHL40	0.00734159	0.230443
MRPL53	0.00735006	0.230443
FAM105B	0.00735761	0.230443
ATP7B	0.00738879	0.230676
YIPF2	0.00739826	0.230676
RNASE13	0.00740395	0.230676
ZNF597	0.0074106	0.230676
ASTN1	0.00741819	0.230676
BTG2	0.0074315	0.230759
CTBP1	0.00746396	0.231153
CSTF3	0.00748592	0.231153
CASP4	0.00748688	0.231153
BTBD19	0.00749071	0.231153
EHF	0.00749742	0.231153
GRID2	0.00750894	0.23118
ZP1	0.00753587	0.23168
LRFN2	0.00755903	0.232002
TAPBP	0.00756773	0.232002
CTLA4	0.00761135	0.232385
ASS1P14	0.00761159	0.232385
MAN1B1	0.00761232	0.232385
FAM210B	0.00762887	0.232563
NUF2	0.0076552	0.232865
ITSN1	0.00766357	0.232865
CNR1	0.00769927	0.232865
ANO10	0.00770025	0.232865
RPL23AP3	0.00770223	0.232865
HSP90AB3P	0.00770317	0.232865
SLC35G2	0.00773075	0.233176
WDR88	0.00776332	0.233176
CBS	0.00776827	0.233176
GPR173	0.00779106	0.233176
POLR3E	0.00779205	0.233176
RBPJ	0.00782088	0.233176
RBPJP2	0.00782088	0.233176
RBPJP5	0.00782088	0.233176
RBPJP6	0.00782088	0.233176
RBPJP7	0.00782088	0.233176
HNRNPKP1	0.00783383	0.233219
RPL23AP65	0.0078438	0.233219
NLRP12	0.00788281	0.234058
GUSBP2	0.00789786	0.234185
PRY	0.00793207	0.234878
EXOC5P1	0.00794313	0.234885
SNAP25	0.00799884	0.23595
LOC339894	0.00800087	0.23595
RPS3	0.00805997	0.236659
FAM228B	0.00806303	0.236659
DNM2	0.00806508	0.236659
FOXJ1	0.00809479	0.236659
ATP8B2	0.00809787	0.236659
KLHL12	0.00809787	0.236659
PRAMEF2	0.00810126	0.236659
TRIM41	0.00812871	0.236979
CD209	0.00814314	0.236979
RPS8P3	0.00815037	0.236979
RPL35P5	0.00815589	0.236979
ANXA3	0.00819382	0.237763
SOX10	0.00823332	0.23859
RAB7B	0.00826148	0.238998
NOVA2	0.00828345	0.238998
PNN	0.00829602	0.238998
RPSAP14	0.00833595	0.238998
AMZ2P1	0.008337	0.238998
TOX	0.00833805	0.238998
PLEKHA5	0.00834437	0.238998
LINC00545	0.00834543	0.238998
OCEL1	0.00834648	0.238998
SCN11A	0.0083697	0.239347
RPS23P2	0.00838133	0.239364
LYPD2	0.00840357	0.239684
C12orf43	0.00843438	0.240247
RPL23	0.00848429	0.241352
CDIP1	0.00854027	0.242626
LOC729810	0.00855695	0.242782
EFTUD1P1	0.00861057	0.24279
APP	0.00862561	0.24279
TBCB	0.00863212	0.24279
RPL21P116	0.00863783	0.24279
FAM63A	0.00864951	0.24279
CATSPER1	0.00867891	0.24279
SNX6	0.00868001	0.24279
DDX41	0.00868546	0.24279
MAPT	0.00868765	0.24279
FIZ1	0.00871279	0.24279
RPL21P4	0.00871769	0.24279
GRHPR	0.00874129	0.24279
TBL1Y	0.00874678	0.24279
TRAPPC8	0.00875007	0.24279
RPS2P17	0.00875227	0.24279
BCORL1	0.0087886	0.24279
PDZK1	0.00879411	0.24279
PDZK1P1	0.00879411	0.24279
PDZK1P2	0.00879411	0.24279
FHL1	0.00881178	0.24279
LOC100128164	0.00881178	0.24279
MBD3L1	0.00881178	0.24279
NCAM1	0.0088572	0.24279
CST2	0.00885774	0.24279
CST4	0.00885774	0.24279
RALY	0.00886387	0.24279
ADIG	0.00886498	0.24279
INS-IGF2	0.00892628	0.24279
GIMAP5	0.00893187	0.24279
RGS19	0.00894754	0.24279
RPL7A	0.00895539	0.24279
CCDC74A	0.00896015	0.24279
CCDC74B	0.00896015	0.24279
ZNF599	0.008961	0.24279
HNRNPA1P23	0.00896773	0.24279
HNRNPA1P9	0.00896773	0.24279
TNNT3	0.0089711	0.24279
TMEM51-AS1	0.00900371	0.243105
SLC27A6	0.00900515	0.243105
NME2P1	0.00905398	0.24412
HAPLN1	0.00908626	0.244687
SUB1	0.00910445	0.244872
RPL34P34	0.00914661	0.245249
SNW1	0.0091752	0.245249
HIST2H2BB	0.00918628	0.245249
RPS4XP16	0.00922079	0.245249
RPS4XP19	0.00922079	0.245249
RPS4XP20	0.00922079	0.245249
RPS4XP21	0.00922079	0.245249
LOC338797	0.0092211	0.245249
FAM214A	0.00922801	0.245249
KANK2	0.00923146	0.245249
G3BP2	0.00925451	0.245561
RPL23A	0.00929763	0.24584
FBXW5	0.00930655	0.24584
FBXW10	0.00931235	0.24584
DHX38	0.00931235	0.24584
FERMT2	0.00932163	0.24584
REG1A	0.00940087	0.247307
DUSP16	0.00943015	0.247307
ATCAY	0.0094325	0.247307
PKLR	0.00943367	0.247307
CD7	0.00946421	0.247307
CNKSR3	0.00946421	0.247307
FBXL8	0.0094684	0.247307
HSF4	0.0094684	0.247307
MYO1G	0.00948069	0.24733
FAM131C	0.00949956	0.247525
HOMEZ	0.00954687	0.248042
RPL23AP2	0.00955836	0.248042
PRRT3	0.00956585	0.248042
TAS2R60	0.00956585	0.248042
TFIP11	0.00957655	0.248042
SLC7A10	0.00961464	0.248732
SNX3	0.00964689	0.248827
TSPAN8	0.00965287	0.248827
NRBP1	0.00965766	0.248827
WDR12	0.00967204	0.248827
U2AF2	0.00967564	0.248827
MYCBP	0.00972852	0.249891
RAB28	0.00981318	0.250877
PTCD1	0.0098134	0.250877
CRIP2	0.00982655	0.250877
IRF7	0.00983141	0.250877
SATL1	0.00983384	0.250877
YY1	0.00983627	0.250877
EIF3E	0.00985453	0.251048
GCDH	0.00986916	0.251126
FAM159A	0.00988259	0.251173
EIF4G1	0.00998442	0.252508
KCTD15	0.00998565	0.252508
ZNF324B	0.00999552	0.252508
TCP1	0.0100029	0.252508
TCP1P1	0.0100029	0.252508
LAMC3	0.0100214	0.252508
ZFPM1	0.0100276	0.252508
TUBB	0.0100351	0.252508
MAP1A	0.0100586	0.252508
PLEKHM1	0.010071	0.252508
SLC4A3	0.0100735	0.252508
ENO2	0.0100747	0.252508
RPL13AP2	0.0101296	0.252716
RPL13AP20	0.0101296	0.252716
RPL13AP25	0.0101296	0.252716
RPL13AP7	0.0101296	0.252716
ZNF608	0.0101695	0.25342
NFKBIA	0.0102134	0.253944
CDH10	0.0102222	0.253944
MIA	0.0102348	0.253944
HIP1R	0.0102373	0.253944
SLPI	0.0103194	0.255523
DHX8	0.0103245	0.255523
S100A10	0.0103499	0.255694
PHF13	0.010355	0.255694
PEX5	0.0104213	0.256039
NUP98	0.0104251	0.256039
PVT1	0.0104515	0.256039
SYCE2	0.0104597	0.256039
NBPF2P	0.0104617	0.256039
ARHGEF40	0.0104661	0.256039
HNRNPA1P20	0.0104683	0.256039
OR4A4P	0.0104732	0.256039
ARL11	0.0104751	0.256039
CNST	0.010546	0.257481
LAMTOR3	0.0105589	0.257507
RPS7P3	0.0105711	0.257514
NBPF14	0.0106245	0.258527
AIM1L	0.0107007	0.259206
ULBP2	0.0107086	0.259206
LPCAT4	0.010719	0.259206
MRPL41	0.010723	0.259206
MMP23B	0.0107336	0.259206
NCK2	0.0107348	0.259206
ZNF767	0.0107361	0.259206
FGD6	0.01079	0.260218
RPS2P7	0.0108143	0.260516
TECTB	0.0109104	0.26254
IGSF22	0.0109304	0.262695
ZNF576	0.0109411	0.262695
AHR	0.0109638	0.262949
CMC4	0.0109994	0.263221
MTCP1	0.0109994	0.263221
SH3BP1	0.0110444	0.263839
TCEB2P1	0.0110508	0.263839
WDR63	0.0110617	0.263839
SF3B3	0.0111062	0.264609
EVI5L	0.0111345	0.264995
YEATS2	0.0111807	0.265801
EIF4E	0.0112051	0.265962
GPRC5B	0.0112119	0.265962
RPS12P21	0.0112256	0.265994
SLC26A1	0.0112857	0.267127
TTBK2	0.0113186	0.267614
RAX	0.0113833	0.268851
TEPP	0.0113984	0.268917
IFI27	0.011433	0.269116
AMD1	0.0114386	0.269116
RPL36P5	0.0114441	0.269116
NCOA3	0.0114788	0.26964
RRAGA	0.0115191	0.270178
PARP10	0.0115568	0.270178
TSPY18P	0.0115593	0.270178
TSPY19P	0.0115593	0.270178
TTYH2	0.0115708	0.270178
DOK1	0.0115764	0.270178
PRMT1	0.0116142	0.27077
NBN	0.0116339	0.270876
TMEM132A	0.0116438	0.270876
FAM217B	0.011686	0.271568
LIN52	0.0117312	0.272328
PRRC2A	0.0117553	0.272595
SCAF11	0.0118093	0.273258
TNIK	0.0118164	0.273258
OPRK1	0.0118307	0.273258
ZMYND10	0.0118478	0.273258
HYOU1	0.0118492	0.273258
SLC43A2	0.0118664	0.273258
TRIM60P14	0.011872	0.273258
VN1R36P	0.0119844	0.275392
AVP	0.0119985	0.275392
CIC	0.0120028	0.275392
RPL30	0.0120187	0.275397
MAP3K1	0.0120375	0.275397
PRDX3	0.0120491	0.275397
OR3A4P	0.0120636	0.275397
ANO7	0.0120665	0.275397
PPP2R1B	0.012097	0.275472
SSSCA1	0.0121174	0.275472
EIF3FP3	0.012123	0.275472
HIST1H4A	0.0121319	0.275472
HIST4H4	0.0121479	0.275472
LRRC14	0.0121552	0.275472
DKK1	0.0121596	0.275472
SARS	0.0121756	0.275472
NDC80	0.0121844	0.275472
VWA5B1	0.0122151	0.275472
RPL18A	0.0122357	0.275472
RPL18AP15	0.0122357	0.275472
RPL18AP3	0.0122357	0.275472
OVOL2	0.0122474	0.275472
LOC286238	0.0122827	0.275838
GPR101	0.0122959	0.275838
TMEM63B	0.0123018	0.275838
HPGD	0.0123181	0.275917
DACT1	0.012355	0.276373
ZNF239	0.0123639	0.276373
CTSL1P2	0.0124026	0.276447
CTSL1P5	0.0124026	0.276447
C20orf166	0.0124054	0.276447
ISY1-RAB43	0.0124319	0.276456
GUCY2C	0.0124396	0.276456
GABRA3	0.012444	0.276456
NOXRED1	0.0124634	0.276519
REPS1	0.0124723	0.276519
EIF3D	0.0124992	0.276616
FLJ37786	0.0125022	0.276616
CDK2AP1	0.0125231	0.276647
PSMC5	0.0125291	0.276647
CNTNAP2	0.0125486	0.276796
MED16	0.0125636	0.276845
MRVI1	0.0126102	0.27759
SAMD7	0.012663	0.27847
SIN3A	0.0126856	0.278527
C3orf72	0.0127099	0.278527
AIMP2	0.0127372	0.278527
KIAA1324	0.0127372	0.278527
KRAS	0.0127447	0.278527
LRRTM4	0.0127554	0.278527
SNN	0.0127554	0.278527
CERS4	0.0127904	0.278735
ELF2	0.0127919	0.278735
FMO4	0.0128133	0.278735
SEC61A1	0.0128163	0.278735
RPS6	0.0128423	0.278802
ERVFRD-1	0.0128606	0.278802
EBLN1	0.0128729	0.278802
SDK2	0.0128805	0.278802
RPS10P29	0.0128836	0.278802
DKKL1P1	0.0129697	0.279937
PBX1	0.0130005	0.279937
ZNF233	0.0130021	0.279937
NFE2L1	0.0130067	0.279937
CCDC102B	0.0130206	0.279937
PSMB4	0.0130268	0.279937
H3F3B	0.0130361	0.279937
TMEM133	0.0130392	0.279937
IPO11	0.013077	0.280471
ABT1	0.013109	0.28088
BRSK2	0.0131433	0.281337
BAG1	0.0131761	0.28176
COPZ2	0.0131948	0.281884
DERL3	0.0132497	0.282777
ZNF460	0.0133205	0.283553
FAM108A10P	0.0133242	0.283553
MRFAP1	0.0133299	0.283553
TRIM16	0.0133383	0.283553
HLA-DRB1	0.0133726	0.284004
FOXM1	0.013409	0.284313
PSMA7	0.0134217	0.284313
ALOXE3	0.0134264	0.284313
OCIAD2	0.0134459	0.284449
CISD3	0.0134678	0.284633
RPL6P2	0.0135523	0.286141
WDR4	0.0136084	0.286543
ATIC	0.0136132	0.286543
HEPACAM	0.0136293	0.286543
LMNB1	0.0136309	0.286543
ITGA9	0.0136373	0.286543
SART1	0.0136518	0.286569
SLC22A9	0.0136792	0.286867
MACC1	0.0137471	0.288012
OR4S1	0.013773	0.288072
EIF2B3	0.0138006	0.288072
DCAF17	0.0138071	0.288072
PSMD1	0.0138364	0.288072
SUMO2P1	0.0138429	0.288072
SUMO2P3	0.0138429	0.288072
SUMO2P6	0.0138429	0.288072
KXD1	0.0138869	0.288381
SCFD2	0.0139327	0.288381
CD276	0.0139392	0.288381
FAM89A	0.0139409	0.288381
CHI3L1	0.0139425	0.288381
PLA2G2C	0.0139474	0.288381
TP53TG5	0.0139507	0.288381
IL9R	0.0140082	0.288979
IPPKP1	0.0140141	0.288979
TOP1MT	0.0140213	0.288979
TIMM44	0.0140329	0.288979
LOC401164	0.0140923	0.289393
RPS18P12	0.0141142	0.289393
LOC400027	0.0141221	0.289393
LOC283177	0.0141403	0.289393
F12	0.0141469	0.289393
CCDC124	0.0141619	0.289393
GAL3ST3	0.0141702	0.289393
GOLIM4	0.0141785	0.289393
MAF1	0.0141834	0.289393
ELP5	0.0142284	0.289393
CD48	0.0142401	0.289393
PGAM1P5	0.0142634	0.289393
CRYGC	0.0143136	0.289393
IFNGR2	0.0143203	0.289393
PTF1A	0.0143404	0.289393
PPIAP13	0.0143572	0.289393
PPIAP2	0.0143572	0.289393
PPIAP24	0.0143572	0.289393
PPIAP6	0.0143572	0.289393
PPIAP9	0.0143572	0.289393
TNIP3	0.0143774	0.289393
AK3	0.0143891	0.289393
RPS5	0.0144043	0.289393
RPS27P29	0.0144144	0.289393
XIRP1	0.0144228	0.289393
SNORA70E	0.0144278	0.289393
MAP2K1	0.014438	0.289393
MAP2K1P1	0.014438	0.289393
SF3A2	0.0144397	0.289393
LOC728763	0.0144667	0.289667
PWP2	0.0145208	0.290093
MFSD3	0.0145225	0.290093
KIAA1211L	0.0145344	0.290093
PLD3	0.0145531	0.290093
GNG11	0.0145548	0.290093
CAB39L	0.0146433	0.29159
CYR61	0.0146655	0.291765
ARHGEF2	0.0147083	0.292348
SAMD11	0.014784	0.293021
RPL19P20	0.014789	0.293021
MSL1	0.0147976	0.293021
CHAD	0.0148063	0.293021
HTR3A	0.0148097	0.293021
CADPS	0.0148425	0.293374
PFN1	0.0148546	0.293374
RBFOX3	0.0148764	0.293468
ITIH3	0.0148978	0.293468
WBP2P1	0.0149025	0.293468
RBM24	0.0149134	0.293468
PA2G4	0.0149846	0.29446
CASK	0.0150055	0.29446
CC2D1A	0.0150107	0.29446
PPP1R15B	0.0150264	0.29446
GALNT10	0.0150317	0.29446
PSMD8	0.0150911	0.29516
CARD6	0.0151016	0.29516
OR56B1	0.0151209	0.29516
GBP6	0.0151366	0.29516
ATP6AP1	0.0151384	0.29516
PCNXL3	0.0151489	0.29516
MTRF1	0.0151964	0.295812
STON2	0.0152228	0.295812
SUPV3L1	0.0152317	0.295812
EEF1B2P5	0.015237	0.295812
ARPC1B	0.0152705	0.296157
SYNJ1	0.0153165	0.296157
H3F3A	0.0153363	0.296157
MYEOV2	0.0153396	0.296157
VIL1	0.0153431	0.296157
PHF3	0.0153467	0.296157
OR5B2	0.0153502	0.296157
GPR35	0.0153646	0.296171
LRRC32	0.0153982	0.296556
ZNF526	0.0154161	0.296636
RBMS2P1	0.0155093	0.297964
IGHV3-13	0.0155125	0.297964
RPS16	0.0155857	0.299105
OLFML2A	0.0156347	0.299551
LRRTM3	0.0156365	0.299551
SPPL2B	0.0156889	0.299604
G6PD	0.0157034	0.299604
PSMA2	0.0157181	0.299604
CSAG4	0.0157262	0.299604
HIST1H3I	0.0157269	0.299604
OR1F1	0.0157341	0.299604
RPL21P106	0.015736	0.299604
LOC100509205	0.0157831	0.300239
RPS7P1	0.0158304	0.300724
WSB2	0.015845	0.300724
NANOS3	0.0158578	0.300724
OBSL1	0.0158687	0.300724
KCNK4	0.0158779	0.300724
DYTN	0.0159199	0.301257
GYLTL1B	0.0159621	0.301791
ST3GAL1	0.0159951	0.302153
HNRNPA1P7	0.0160791	0.30326
SMAD3	0.0160816	0.30326
CAP2	0.0161649	0.304565
MLLT4	0.0162001	0.304964
TYMP	0.0162615	0.305603
IL1A	0.0162838	0.305603
GCSHP3	0.0162904	0.305603
GCSHP5	0.0162904	0.305603
KLHL26	0.0163062	0.305636
EPS8L3	0.016338	0.305967
RBBP8	0.0163698	0.306299
PSAP	0.0163867	0.306311
CUL2	0.0164054	0.306311
POLR3H	0.0164128	0.306311
ATP6V1C2	0.0164373	0.30633
CYP24A1	0.0164599	0.30633
FAM69C	0.0164674	0.30633
DUPD1	0.0164787	0.30633
NPAS4	0.0164844	0.30633
GTSCR1	0.0165145	0.306403
AUTS2	0.0165202	0.306403
LOC377711	0.0165347	0.306403
LOC645763	0.0165448	0.306403
PRSS36	0.0166946	0.308897
UQCRBP1	0.0167079	0.308897
NUCB1	0.0167327	0.309092
S100A1	0.0167498	0.309146
STAB1	0.0167938	0.309575
C17orf70	0.0168091	0.309575
MCM10	0.0168187	0.309575
BCL2L14	0.0168302	0.309575
RPL21P1	0.0168647	0.309685
RPL21P3	0.0168647	0.309685
LAMTOR2	0.0169243	0.310027
RPL10P9	0.0169361	0.310027
SCFD1	0.0169493	0.310027
CSH2	0.016962	0.310027
IBA57	0.0169763	0.310027
LOC729574	0.0169821	0.310027
ZNF865	0.0169918	0.310027
C6orf222	0.0169976	0.310027
WDR83OS	0.0170266	0.310198
PSMB2	0.017044	0.310198
KCNE3	0.0170498	0.310198
PQLC1	0.017073	0.31036
GTF3C2	0.0171196	0.310815
GPANK1	0.0171332	0.310815
TFF3	0.017141	0.310815
SPIN2A	0.0171995	0.311166
MSI1	0.0172014	0.311166
THAP4	0.0172034	0.311166
RASAL2-AS1	0.017222	0.311244
WDR43	0.0172502	0.311388
PDE7A	0.0172678	0.311388
RPL7P45	0.017273	0.311388
WDR62	0.0172953	0.31153
KHSRPP1	0.0173747	0.312701
BMP7	0.0174151	0.31317
APH1B	0.0174438	0.313241
PRAME	0.0174586	0.313241
APOBEC3D	0.0175001	0.313241
CDC42EP5	0.01751	0.313241
PEX11A	0.0175298	0.313241
ZNF621	0.0175357	0.313241
USHBP1	0.0175496	0.313241
PDCD1	0.0175794	0.313241
LINC00675	0.0176052	0.313241
FXR2	0.0176052	0.313241
ZSCAN32	0.0176271	0.313241
RNPS1P1	0.0176568	0.313241
PA2G4P1	0.017658	0.313241
PA2G4P2	0.017658	0.313241
PA2G4P4	0.017658	0.313241
GGA3	0.017659	0.313241
TLE6	0.0176729	0.313241
PRSS58	0.0176789	0.313241
BEST1	0.0177248	0.313579
ANKRD13D	0.0177268	0.313579
LINC00700	0.0177509	0.313748
THOC6	0.0177789	0.313874
SLC5A1	0.0177869	0.313874
NDUFC2	0.0178472	0.314461
VPS28	0.0178492	0.314461
DCAF13P1	0.0178794	0.314695
TECPR1	0.0178914	0.314695
GNA15	0.017958	0.315611
RBM6	0.0180156	0.316367
ACTR8	0.0181244	0.31802
DSPP	0.0181652	0.318477
SNX22	0.0182081	0.318972
SUMO2	0.0182388	0.319253
TRAP1	0.0182941	0.319962
RGR	0.0183126	0.320027
BTF3P10	0.0183619	0.320511
GREB1L	0.0183845	0.320511
LPPR3	0.0183845	0.320511
C14orf80	0.0184113	0.320721
ENPP6	0.0184402	0.320776
TPR	0.0184464	0.320776
KCNH4	0.0184588	0.320776
TCEB2P2	0.0185378	0.32189
NBEA	0.0185791	0.322349
DNAJC30	0.0186311	0.322993
ALG3	0.0186477	0.323024
ESPNL	0.0186644	0.32305
PUSL1	0.018679	0.32305
OR6C65	0.0187669	0.324089
GIF	0.0187689	0.324089
PPIAP10	0.0188508	0.325195
ELMO1	0.0188761	0.325195
INTS4L1	0.0188785	0.325195
INTS4L2	0.0188929	0.325195
AATF	0.0189266	0.325473
GOLGA6L3	0.0189439	0.325473
ZNF595	0.0189541	0.325473
DCAF7	0.0190006	0.325679
PRSS2	0.0190039	0.325679
UNC93B6	0.0190111	0.325679
MFAP1	0.0190345	0.325817
FJX1	0.0190599	0.325817
SNRPA	0.0190642	0.325817
TAS2R43	0.0190951	0.32609
MAGEL2	0.0191663	0.327047
PITPNC1	0.0192218	0.327736
MSH5	0.0192538	0.327764
SAPCD1	0.0192538	0.327764
ASGR2	0.0192688	0.327764
ZCRB1	0.0192838	0.327764
F2RL2	0.0193031	0.327797
DDIT4	0.0193159	0.327797
NPAP1	0.0193331	0.327831
NCKIPSD	0.0193481	0.327831
NEU1	0.0193675	0.327865
MAT2A	0.0193804	0.327865
TRIM15	0.0194291	0.32841
U2AF1	0.0194493	0.32841
SLC6A19	0.0194579	0.32841
SULT2B1	0.0194752	0.328446
PSMD7	0.0195943	0.330014
RPL27AP6	0.0195986	0.330014
SLC19A1	0.0196595	0.330782
MAK	0.0196921	0.330786
COPE	0.0197336	0.330786
GPC4	0.0197379	0.330786
EEF1A1P35	0.019751	0.330786
MRO	0.019762	0.330786
SLC25A37	0.0197641	0.330786
SPAG4	0.0197685	0.330786
TMPRSS13	0.0197816	0.330786
STK3	0.0198605	0.331598
ITGA5	0.0198649	0.331598
RPS11	0.0198912	0.331598
TMEM221	0.0198934	0.331598
WFIKKN1	0.0199066	0.331598
MPP3	0.0199396	0.331822
KCNA10	0.0199506	0.331822
VSIG10L	0.0199814	0.332081
LOC442075	0.0200082	0.332272
GPR65	0.0200632	0.332607
NTN4	0.0200654	0.332607
PRDM14	0.0201008	0.332607
GTSE1	0.0201415	0.332607
C16orf96	0.0201474	0.332607
LINC00085	0.0201496	0.332607
MORN4	0.0201562	0.332607
LMCD1	0.0201674	0.332607
ABCC1	0.020194	0.332607
FES	0.0202296	0.332607
KRT15	0.0202341	0.332607
CENPC1	0.0202363	0.332607
ARPC1A	0.02024	0.332607
ZNF517	0.020243	0.332607
TMEM17	0.0202653	0.33269
ACTN4	0.0202787	0.33269
CYHR1	0.0203122	0.332741
TRPC5	0.0203189	0.332741
CHPF	0.0203278	0.332741
CAD	0.0204241	0.333862
UBXN6	0.0204488	0.333862
UBXN10	0.0204556	0.333862
TSPAN10	0.0204578	0.333862
PODNL1	0.0205037	0.334236
LOC729532	0.0205141	0.334236
NFE2	0.0205591	0.334236
WASH3P	0.0205668	0.334236
SRCIN1	0.0205838	0.334236
SAT2	0.020584	0.334236
SON	0.0205885	0.334236
ULK1	0.0206043	0.334243
NIT2	0.0206428	0.334616
TRIM42	0.0206631	0.334697
KIAA0195	0.0207017	0.335071
NAA11	0.0207835	0.336144
ZIC3	0.0208154	0.336194
LOC441081	0.0208175	0.336194
SOX21	0.0208519	0.336261
NBPF1	0.0208527	0.336261
TWISTNB	0.0208701	0.336293
KRT19P1	0.0209154	0.336566
APEX2	0.0209181	0.336566
FLJ31662	0.0209685	0.337051
PLA2G12B	0.0209869	0.337051
CDK2	0.021019	0.337051
EEF1G	0.0210259	0.337051
MIR3654	0.0210259	0.337051
RPL21P8	0.0210605	0.337356
RPS14	0.0210949	0.337429
C10orf107	0.0210972	0.337429
ANKEF1	0.0211226	0.337429
TULP4	0.0211272	0.337429
IL36RN	0.0211549	0.337579
TRABD2B	0.0211816	0.337579
FAM71B	0.0211918	0.337579
RPTOR	0.0211988	0.337579
TAF6L	0.0212196	0.337662
SPATA31E1	0.0212775	0.337946
RPL36	0.0212868	0.337946
CACNG4	0.0212891	0.337946
HIST1H2BL	0.0212997	0.337946
THUMPD2	0.0213519	0.338526
LOC440335	0.0214427	0.339719
ADCK2	0.0215832	0.341345
REL	0.0215855	0.341345
SLC7A1	0.0215925	0.341345
MITF	0.0216278	0.341653
SATB2-AS1	0.0217385	0.342939
CFL1	0.0217408	0.342939
MRAP	0.0218354	0.343581
IGLL1	0.0218474	0.343581
LAP3	0.0218638	0.343581
CALD1	0.0218852	0.343581
RIMBP3	0.0218923	0.343581
RIMBP3B	0.0218923	0.343581
RIMBP3C	0.0218923	0.343581
AHCTF1	0.0220757	0.346208
LAT2	0.0220972	0.346296
POLR3F	0.0221259	0.346495
PPP1R3G	0.0221762	0.346958
KIF1A	0.022217	0.346958
OR11H13P	0.022217	0.346958
ULK3	0.0222194	0.346958
DIRAS1	0.0222627	0.347074
HNRNPA1P4	0.0222723	0.347074
SLTM	0.0222748	0.347074
RUVBL2	0.0223108	0.347386
TPI1	0.0223315	0.347459
ZNF804B	0.0224001	0.348178
LOC729369	0.0224098	0.348178
NOS3	0.0224267	0.348192
B4GALT7	0.0224824	0.348807
ZDHHC9	0.0225407	0.349075
ALDH7A1	0.0225431	0.349075
OR51E1	0.022548	0.349075
PART1	0.0225796	0.34926
USP39	0.0226161	0.34926
CDK11A	0.0226234	0.34926
HNRNPA1P10	0.0226381	0.34926
JAKMIP1	0.0226433	0.34926
RPL22L1	0.0226564	0.34926
TRABD2A	0.0227632	0.350657
LRCH1	0.0227994	0.350965
ASH1L	0.022846	0.35126
HOXB8	0.0228509	0.35126
CBX4	0.0228878	0.351556
GGPS1	0.0229026	0.351556
SH3RF2	0.0230283	0.353237
HIST1H2BE	0.0230481	0.35329
GFRA4	0.0230877	0.353528
PIK3R6	0.0231026	0.353528
NPM2	0.0231125	0.353528
POLD4	0.0232367	0.355178
LOC283867	0.0232591	0.35527
RNF151	0.0233115	0.35576
PSMB1	0.0233239	0.35576
FBXW12	0.023404	0.356687
LHB	0.023429	0.356687
API5	0.023434	0.356687
GPR4	0.0235596	0.358347
FABP1	0.0236075	0.358577
UGT2B4	0.0236402	0.358577
DLEU1	0.0236402	0.358577
USH1G	0.0236453	0.358577
SPATA13	0.0236581	0.358577
DHX16	0.0236756	0.358577
LTK	0.0237718	0.358577
SLC46A1	0.0237819	0.358577
CR2	0.0237819	0.358577
DCAF15	0.0237895	0.358577
ITPA	0.0237971	0.358577
BAIAP3	0.02382	0.358577
MAPKAPK2	0.0238251	0.358577
CD6	0.023853	0.358577
NCF1	0.0238555	0.358577
NCF1B	0.0238555	0.358577
NCF1C	0.0238555	0.358577
SPRYD7	0.0238759	0.358634
COL19A1	0.0239217	0.359074
LOC100128326	0.0239387	0.359081
EPHA5	0.0239625	0.359189
ERBB3	0.0240085	0.359402
OPRD1	0.0240136	0.359402
C21orf58	0.0240263	0.359402
ZC3HC1	0.0240442	0.359422
CCRL1	0.0240826	0.359692
KCNJ14	0.0240954	0.359692
GRIK5	0.0241313	0.359886
DUSP18	0.0241416	0.359886
SYT4	0.0241724	0.360098
ARHGEF10L	0.0242007	0.360216
ENTPD8	0.0242135	0.360216
SUCLA2	0.0242316	0.360237
WDR24	0.0242702	0.360564
LOC728537	0.024345	0.361165
ALDH1A3	0.0243508	0.361165
TMEM258	0.0243605	0.361165
PRF1	0.0243812	0.361225
RYR2	0.0244097	0.3614
CDK14	0.024433	0.361498
RPSAP31	0.0245108	0.362403
CADM4	0.0245316	0.362463
HAND1	0.0245992	0.363007
BMI1	0.0246018	0.363007
CCL26	0.0246749	0.363036
RHOF	0.0246879	0.363036
FGF6	0.0246932	0.363036
COG4	0.0247167	0.363036
CCDC102A	0.0247167	0.363036
PLSCR1	0.0247245	0.363036
OLFM2	0.0247298	0.363036
PDDC1	0.0247376	0.363036
GPR139	0.0247559	0.363059
FGR	0.0247795	0.363138
NDUFC2-KCTD14	0.0247948	0.363138
STK16	0.0248871	0.364244
NMRAL1	0.0249055	0.364268
ASPHD2	0.0249424	0.364562
PBDC1	0.0249845	0.364932
ACOX1	0.0250611	0.365516
C6orf47	0.0250902	0.365516
C5orf60	0.0250928	0.365516
2016-03-04	0.0250981	0.365516
FAM160A2	0.0251087	0.365516
WNT2B	0.0251723	0.365938
KIAA1407	0.0251829	0.365938
MRPS18A	0.0251882	0.365938
MRPS14	0.025236	0.366387
RPL5P29	0.0253079	0.367129
TRIM51HP	0.025321	0.367129
FCF1	0.0253639	0.367506
PPP1R12C	0.0253906	0.367578
PADI6	0.0254028	0.367578
NAT6	0.0254253	0.367647
NOTUM	0.0254414	0.367647
ABHD16B	0.0255486	0.36895
ANKDD1A	0.0255969	0.369402
PLEKHG4B	0.0256215	0.369511
WDR20	0.0256615	0.369548
MBL1P	0.0256804	0.369548
CAMK2N2	0.0256911	0.369548
ADAM3A	0.0257077	0.369548
MST1L	0.0257229	0.369548
FXYD4	0.0257262	0.369548
SPDYC	0.0257883	0.370063
FCGR2A	0.0257962	0.370063
TRPV2	0.0258154	0.370094
POLR2A	0.0258533	0.370393
STX10	0.0258994	0.370809
SMR3A	0.0260061	0.372058
CLPTM1L	0.0260272	0.372058
DUT	0.0260381	0.372058
SYT11	0.0260653	0.372202
SLC25A23	0.0261172	0.372364
SSTR3	0.0261199	0.372364
LOC728602	0.0261281	0.372364
ZC3H10	0.0261554	0.372509
CCDC82	0.0262184	0.372963
GRIA3	0.0262379	0.372963
ANKHD1	0.0262388	0.372963
CNGA3	0.0262924	0.37348
FRMD8	0.0263309	0.373654
CPNE2	0.0263391	0.373654
SLC23A3	0.0263667	0.373801
HRH3	0.0264852	0.374952
TMEM194A	0.0265183	0.374952
PPP2R2B	0.0265321	0.374952
CDC25B	0.0265404	0.374952
C9orf96	0.0265432	0.374952
LOC729770	0.0265515	0.374952
CASP1	0.0266069	0.375324
ADAM33	0.0266124	0.375324
CNOT3	0.0266318	0.375353
AMN1	0.0266559	0.375449
SHC1	0.0266929	0.375726
GRID1	0.0267624	0.376334
PXMP4	0.0267708	0.376334
RIOK2	0.0267987	0.376482
NUDT16	0.0268461	0.376904
AK1	0.0268908	0.377122
TLL1	0.0268964	0.377122
CENPC1P1	0.0269476	0.377597
ZNF136	0.027087	0.379305
SECISBP2L	0.0271883	0.380477
TMEM61	0.0272108	0.380477
C4orf48	0.0272475	0.380477
DTX4	0.0272645	0.380477
GSTZ1	0.0272899	0.380477
C1orf186	0.0273578	0.380477
OR4F21	0.0273635	0.380477
OR4F2P	0.0273635	0.380477
OR4F3	0.0273635	0.380477
OR4F7P	0.0273635	0.380477
OR4F8P	0.0273635	0.380477
LINC00305	0.0274372	0.381258
GOLT1B	0.0274912	0.381764
PPRC1	0.0275282	0.382033
AIRE	0.0275538	0.382145
NPBWR2	0.0276052	0.382512
UROD	0.0276223	0.382512
UTP14A	0.0276366	0.382512
CCNB3	0.0276508	0.382512
CLUH	0.0276765	0.382624
C7orf72	0.0277481	0.383369
CCDC33	0.0277681	0.383402
INCENP	0.0278112	0.383528
SSX1	0.0278342	0.383528
XAGE3	0.0278485	0.383528
C3orf79	0.0278628	0.383528
PPIAP14	0.0278797	0.383528
SIGLECL1	0.027906	0.383528
GGT5	0.0279089	0.383528
LARP1BP1	0.0279485	0.383528
PHAX	0.0279636	0.383528
RAPGEF1	0.027978	0.383528
SMCP	0.0280213	0.383528
SPANXA1	0.0280325	0.383528
SPANXC	0.0280325	0.383528
SPANXD	0.0280325	0.383528
GDF1	0.0280423	0.383528
TRAM1	0.028134	0.383893
KRBA2	0.0281363	0.383893
OR2T27	0.0281398	0.383893
OR2T7	0.0281398	0.383893
HIBCH	0.0281601	0.383929
ATRNL1	0.0282152	0.384438
RPN2	0.0282558	0.384751
TEX29	0.0282849	0.384905
RGS12	0.0283274	0.385242
LIF	0.0283839	0.385764
ARRDC1	0.0284919	0.385764
PRKD2	0.0285036	0.385764
ATP8B3	0.0285065	0.385764
PSMA5	0.0285329	0.385764
MT1L	0.0285436	0.385764
MT1P3	0.0285436	0.385764
MT2P1	0.0285436	0.385764
MRPL16	0.0285651	0.385764
NRG2	0.028571	0.385764
LYZ	0.0285856	0.385764
TMEM74B	0.0286149	0.385764
CTXN1	0.0286208	0.385764
ITIH5	0.0286267	0.385764
CALML6	0.0286472	0.385764
LRRC16B	0.0286502	0.385764
PTCH1	0.0287561	0.386299
SLC35E2	0.028762	0.386299
SLC35E2B	0.028762	0.386299
PTTG2	0.0287973	0.386299
SNCB	0.0288298	0.386299
PWWP2A	0.0288327	0.386299
UTS2	0.0288593	0.386299
RBBP5	0.0288623	0.386299
PSMB5	0.0288652	0.386299
POLG2	0.028877	0.386299
GNB5	0.0289007	0.386299
ZNF300P1	0.0289391	0.386299
CNTFR	0.0289451	0.386299
UFC1	0.028951	0.386299
CPT2	0.0289687	0.386299
MAGED4B	0.0289747	0.386299
HIST2H2BC	0.0290092	0.386523
RILP	0.0291142	0.387126
ATXN7L1	0.0291291	0.387126
C4A	0.0291437	0.387126
C4B	0.0291437	0.387126
C4B_2	0.0291437	0.387126
EIF4A1P7	0.0291886	0.387486
GALNT2	0.0292065	0.387486
PPP1R14A	0.0292572	0.387687
GSG2	0.0292841	0.387687
TSC22D4	0.0292885	0.387687
NLRP13	0.0292931	0.387687
CASP8AP2	0.0293379	0.387847
NABP2	0.0293409	0.387847
ZDHHC8P1	0.0293858	0.3881
KRT35	0.0293958	0.3881
HEPHL1	0.0294728	0.38888
RPS15P3	0.0295269	0.389279
ARID3B	0.0295389	0.389279
CMA1	0.0296142	0.390034
ZNF585B	0.0296866	0.390672
KRASP1	0.0296987	0.390672
ATP1A1	0.0297652	0.39131
KCNK12	0.0298106	0.391632
PSMC1	0.0298257	0.391632
NSUN6	0.0298651	0.391912
PHB2	0.0298894	0.391994
APLNR	0.0299289	0.392275
FGD2	0.0299471	0.392277
MPEG1	0.0300232	0.392642
VCPIP1	0.0300293	0.392642
JUND	0.0300293	0.392642
LINC00052	0.0300628	0.392844
FIGLA	0.0301239	0.392926
C11orf80	0.0301269	0.392926
FOXC2	0.0301666	0.392926
DNASE1	0.0301728	0.392926
GALR3	0.030185	0.392926
C16orf74	0.0302462	0.392926
DGCR14	0.0302524	0.392926
PSMC6	0.0302585	0.392926
TUBB6	0.0302615	0.392926
KCNK6	0.0302891	0.392926
FOCAD	0.0302953	0.392926
RPS10P3	0.030304	0.392926
C4orf45	0.0303045	0.392926
MRPS21	0.0303482	0.393259
STARD5	0.0303751	0.393372
FAM3A	0.0304736	0.394217
CALY	0.0304767	0.394217
C9orf16	0.0305569	0.394763
FBXW4	0.0305723	0.394763
LPL	0.0305909	0.394763
REXO4	0.030594	0.394763
ZC2HC1A	0.0306218	0.394763
TM6SF1	0.030628	0.394763
GNAI2P2	0.0306775	0.395166
GUSBP11	0.0307675	0.39609
TRPC4AP	0.0308016	0.396295
HERPUD1	0.0308482	0.396583
APOC4	0.03087	0.396583
CTSK	0.0308918	0.396583
CD8B	0.0309584	0.396583
XRCC6BP1	0.030976	0.396583
ARL8A	0.0309791	0.396583
TMEM176A	0.0309822	0.396583
DEPDC1	0.0309854	0.396583
CARD14	0.0309885	0.396583
SCARF2	0.0310603	0.396887
HIC1	0.0310791	0.396887
NXF5	0.0310791	0.396887
OR4C45	0.0310854	0.396887
SRRM2	0.0311073	0.396933
CTDNEP1	0.0311731	0.397539
RPL21P129	0.0312673	0.397788
FAM126B	0.0312736	0.397788
QARS	0.0313082	0.397788
MIR7-3HG	0.0313113	0.397788
ZBTB3	0.0313271	0.397788
ASTN2	0.031346	0.397788
RBM22P1	0.0313586	0.397788
GAL3ST2	0.0314153	0.397788
KY	0.0314374	0.397788
PGBD5	0.0314374	0.397788
RPS6KA5	0.0314753	0.397788
GJA3	0.0314785	0.397788
MCMDC2	0.0314974	0.397788
ZPBP2	0.0315069	0.397788
GTPBP4	0.0315101	0.397788
PROKR1	0.0315639	0.397788
RPL21P97	0.0315734	0.397788
AWAT2	0.0315734	0.397788
CAMK1	0.0315924	0.397788
GAST	0.0316051	0.397788
APOA1	0.0316209	0.397788
RAET1L	0.0316346	0.397788
MRPL49	0.0316431	0.397788
PRPF19	0.0316431	0.397788
TGM2	0.0316622	0.397788
PUF60	0.0316717	0.397788
PCDH11X	0.0316874	0.397788
SYTL3	0.031748	0.398318
C19orf52	0.0317925	0.398646
RIBC2	0.0318467	0.398803
GVINP1	0.0318594	0.398803
LPPR1	0.0319393	0.398803
TRIM51CP	0.0319401	0.398803
PODN	0.0319425	0.398803
TCEB3C	0.031952	0.398803
TCEB3CL	0.031952	0.398803
TCEB3CL2	0.031952	0.398803
RAD1	0.0319712	0.398814
C3orf27	0.0320481	0.399542
INO80C	0.0320801	0.399573
RNF152	0.0321026	0.399573
RPRM	0.0321058	0.399573
NUP160	0.0321604	0.399678
SLC38A10	0.0321668	0.399678
ATRIP	0.0322247	0.399678
CSDC2	0.0322343	0.399678
MRGPRD	0.0322408	0.399678
RPL12	0.032273	0.399678
GIPC3	0.0322762	0.399678
ALDOAP1	0.0322859	0.399678
SCP2D1	0.0322923	0.399678
ZNF26	0.0323213	0.399678
CCDC180	0.0323374	0.399678
LOC100499484-C9ORF174	0.0323374	0.399678
BGN	0.0323536	0.399678
ZNF402P	0.0323989	0.399987
RAB11FIP3	0.0324279	0.399987
AGMAT	0.032444	0.399987
GRAP	0.0324866	0.399987
OR6K3	0.0324991	0.399987
OR5M10	0.0325248	0.399987
THRA	0.0325315	0.399987
BBIP1	0.0325412	0.399987
GOLGA3	0.0325444	0.399987
PRPF38A	0.0326223	0.400464
GOLGA6L10	0.0326276	0.400464
PGBD1	0.0326386	0.400464
NOL11	0.0326808	0.400756
C11orf74	0.0327069	0.400848
OR52B6	0.0327264	0.400861
KIAA1199	0.0327688	0.401154
RPL7P48	0.0328002	0.401312
KIFC3	0.0328471	0.401633
SLC17A9	0.0328634	0.401633
FENDRR	0.0328895	0.401726
RNF185	0.0329091	0.40174
KRI1	0.032955	0.401927
SESN3	0.0329615	0.401927
MFSD6L	0.0329877	0.40202
HTR7P1	0.0330464	0.40251
STARD6	0.0331025	0.402861
HADHA	0.0331124	0.402861
ZNF580	0.0332045	0.403756
TIMM17A	0.0332572	0.403984
TMEM128	0.0332605	0.403984
PLXNC1	0.03331	0.404348
EEF1A1P34	0.0333364	0.404348
ACSS1	0.0333463	0.404348
PRG3	0.0334224	0.404898
NEUROD2	0.033429	0.404898
H1FNT	0.0334655	0.405113
BATF	0.0335351	0.40573
TEX36	0.0336181	0.406108
HPCAL1	0.0336248	0.406108
2016-09-04	0.0336348	0.406108
OR2L3	0.0336412	0.406108
DNAJC28	0.033678	0.406114
SPERT	0.0337013	0.406114
RPA1	0.0337247	0.406114
MSMB	0.033768	0.406114
MT1F	0.0337859	0.406114
ZAN	0.0338582	0.406114
CYGB	0.0338816	0.406114
ERP29	0.0339118	0.406114
MVD	0.0339486	0.406114
FOS	0.0339754	0.406114
AHCYL2	0.0340392	0.406114
EIF2AK3	0.0340492	0.406114
CICP11	0.0340705	0.406114
CICP12	0.0340705	0.406114
CICP13	0.0340705	0.406114
CICP3	0.0340705	0.406114
CICP4	0.0340705	0.406114
CICP5	0.0340705	0.406114
CICP6	0.0340705	0.406114
CICP7	0.0340705	0.406114
CICP9	0.0340705	0.406114
FLJ45340	0.0340705	0.406114
EME2	0.0340929	0.406114
LOC100126582	0.0340957	0.406114
RPL21P127	0.0341095	0.406114
CPSF4L	0.03414	0.406255
ACAP3	0.0341838	0.406553
CHCHD2P4	0.0342141	0.406691
PRKCA	0.0342546	0.406945
PTPN21	0.034285	0.406945
CHAF1A	0.0342918	0.406945
LRRC3B	0.034461	0.40873
AQP7P2	0.0345472	0.409369
TRIM4	0.0345526	0.409369
PAQR4	0.0346649	0.410476
FSCN3	0.0347442	0.410828
SRSF12	0.0347843	0.410828
EPSTI1	0.0347877	0.410828
ZNF355P	0.0348035	0.410828
ZNF962P	0.0348035	0.410828
VSIG8	0.0348083	0.410828
LRP10	0.0349212	0.411756
SCD	0.0349248	0.411756
RIT2	0.0349452	0.411773
PER1	0.0350413	0.412088
LOC391813	0.035062	0.412088
OR2T1	0.0351239	0.412088
WBP5	0.0351273	0.412088
SULF2	0.0351377	0.412088
OTUD7B	0.0352101	0.412088
C1orf74	0.035217	0.412088
PGAM1P10	0.0352326	0.412088
PGAM1P2	0.0352326	0.412088
PGAM1P4	0.0352326	0.412088
PGAM1P8	0.0352326	0.412088
PGAM1P9	0.0352326	0.412088
TFAP4	0.0352411	0.412088
DPH1	0.03527	0.412088
KHSRP	0.0352722	0.412088
KCNK13	0.0352929	0.412088
WDR3	0.0353068	0.412088
PRUNE	0.0353137	0.412088
PON2	0.0353448	0.41223
LAMC2	0.0353787	0.412352
GPSM2	0.0353933	0.412352
TGFB2	0.035421	0.412454
SLC30A3	0.0355182	0.412767
LINC00158	0.0355217	0.412767
CCT8	0.0355321	0.412767
AP2A1	0.0355356	0.412767
SSBP3	0.0355599	0.412767
EDEM2	0.0355634	0.412767
TBCAP2	0.0356116	0.412767
SYDE2	0.0356156	0.412767
TM2D1	0.0356191	0.412767
SLC47A1	0.0357307	0.413469
CNP	0.0357447	0.413469
CFD	0.0357586	0.413469
ATL3	0.0358041	0.413469
DCST1	0.0358076	0.413469
FOXH1	0.0358251	0.413469
FAM115A	0.0358286	0.413469
NDUFAF1	0.0358321	0.413469
TOLLIP	0.0358671	0.413653
ANXA2	0.0359196	0.413704
CCR7	0.0359302	0.413704
EIF2B5	0.0359407	0.413704
ARSH	0.0359477	0.413704
UNC93B4	0.0360266	0.414392
HIST1H4H	0.0360742	0.41472
WIPF2	0.0361235	0.415067
GMFG	0.0361799	0.415495
RPS23P8	0.0362724	0.416337
TMEM158	0.0363142	0.416596
OSBPL7	0.0363425	0.4167
HRH2	0.0365234	0.418554
CRX	0.0365732	0.418903
F10	0.0365981	0.418968
FKBP5	0.0366338	0.419154
C11orf45	0.036673	0.419267
WTAPP1	0.0366837	0.419267
TPSG1	0.0367015	0.419267
PNPLA7	0.0367694	0.419821
LRGUK	0.0368195	0.420172
KPNB1	0.0369593	0.421373
SVIL	0.0369952	0.421373
OR8U1	0.0370024	0.421373
OR8U9	0.0370024	0.421373
GPR75	0.0370743	0.421954
FOXP3	0.0370923	0.421954
COL1A2	0.0372872	0.423612
PPIB	0.0372998	0.423612
CXCL5	0.0373053	0.423612
MTX2	0.0373161	0.423612
DLEC1	0.0373451	0.423719
TMEM110-MUSTN1	0.0374506	0.424554
USP11	0.0374756	0.424554
MTPN	0.037512	0.424554
OR3A2	0.0375229	0.424554
LINC00484	0.0375447	0.424554
FADS3	0.0375483	0.424554
CXorf38	0.0375556	0.424554
HCN4	0.037592	0.424745
DDX23	0.0376503	0.425043
IQCA1	0.0376576	0.425043
PCYT2	0.0377452	0.42581
BCO2	0.0377772	0.42595
TMEM150C	0.0378403	0.42644
RPL13A	0.0378793	0.426478
FGF3	0.0378879	0.426478
GABRD	0.0379026	0.426478
OR10W1	0.0380311	0.427702
OR5D14	0.0380789	0.428018
UBE2M	0.0381039	0.428054
SPHK2	0.0381452	0.428054
RPS3AP32	0.038154	0.428054
KRT17P1	0.0382079	0.428054
KRT17P2	0.0382079	0.428054
RNF6	0.0382321	0.428054
LOC401679	0.0382485	0.428054
EXD2	0.0382596	0.428054
PLIN5	0.0382596	0.428054
CCDC85C	0.0382929	0.428205
PRADC1	0.0383151	0.428233
IL17REL	0.0383521	0.428426
MLST8	0.038378	0.428495
RNF113B	0.0384225	0.428542
LOC728989	0.0384671	0.428542
POLR3C	0.0384819	0.428542
2016-09-10	0.0384893	0.428542
CCDC85B	0.0384967	0.428542
CCDC101	0.0385264	0.428542
CHRND	0.038545	0.428542
UBE2I	0.0385488	0.428542
NAV3	0.0385599	0.428542
RPL23P6	0.0386157	0.428943
DYDC1	0.038653	0.429137
KCNN2	0.0387351	0.429829
FAM46C	0.0387799	0.429961
GATAD2B	0.0387911	0.429961
PDPK1	0.0388064	0.429961
LAYN	0.0388585	0.430128
ITGAV	0.0388659	0.430128
DMPK	0.0388809	0.430128
TTC12	0.0389597	0.430702
TBC1D17	0.0389747	0.430702
MUSTN1	0.038999	0.430702
PYROXD2	0.0390122	0.430702
OR2B11	0.0390837	0.431271
SEPHS1	0.0391138	0.431384
PAPPA	0.039174	0.431743
DNAH9	0.0391967	0.431743
HBM	0.0392145	0.431743
ISG20L2	0.0392344	0.431743
RASGEF1A	0.0392457	0.431743
HEATR1	0.0394069	0.433112
TMEM127	0.0394121	0.433112
WDR37	0.0394387	0.433112
ZBTB8A	0.03945	0.433112
HPS6	0.0395297	0.433477
LOC100996862	0.0395914	0.433477
SUB1P1	0.0396058	0.433477
TEX35	0.039608	0.433477
A3GALT2	0.0396515	0.433477
CA7	0.0396934	0.433477
RPS3AP12	0.0397148	0.433477
IGKV2-30	0.0397451	0.433477
IGKV2-40	0.0397451	0.433477
IGKV2D-30	0.0397451	0.433477
IGKV2D-40	0.0397451	0.433477
IGKV2OR22-3	0.0397451	0.433477
NIPBL	0.0397544	0.433477
PCSK1	0.0397697	0.433477
CRMP1	0.0397848	0.433477
MYOCD	0.0398308	0.433477
ATF3	0.0398576	0.433477
CHD4	0.0398614	0.433477
CLDN5	0.039892	0.433477
CCNYL1	0.0399073	0.433477
LOC641367	0.0399073	0.433477
GPR27	0.0399227	0.433477
[truncated: 19,706 more rows]
