# Supplementary material for: Comparative Loss-of-Function Screens Reveal ABCE1 as an Essential Cellular Host Factor for Efficient Translation of Paramyxoviridae and Pneumoviridae
Source: mBio. 2019 May 14;10(3):e00826-19. doi: 10.1128/mBio.00826-19 (PMC6520455; doi:10.1128/mBio.00826-19)
Supplement: TABLE S4 [file mBio.00826-19-st004.xlsx]

## Sheet: Table S4
Pathway	P value	Q value
REACTOME_3_UTR_MEDIATED_TRANSLATIONAL_REGULATION	4.53931e-82	2.86158e-78
REACTOME_TRANSLATION	3.45521e-75	1.08908e-71
REACTOME_METABOLISM_OF_MRNA	1.04815e-73	2.20251e-70
MIPS_RIBOSOME_CYTOPLASMIC	1.90582e-72	3.00358e-69
REACTOME_PEPTIDE_CHAIN_ELONGATION	3.60018e-71	4.53911e-68
REACTOME_NONSENSE_MEDIATED_DECAY_ENHANCED_BY_THE_EXON_JUNCTION_COMPLEX	4.75134e-71	4.99207e-68
REACTOME_METABOLISM_OF_RNA	3.79406e-67	3.41682e-64
REACTOME_INFLUENZA_VIRAL_RNA_TRANSCRIPTION_AND_REPLICATION	8.47531e-67	6.67855e-64
REACTOME_FORMATION_OF_THE_TERNARY_COMPLEX_AND_SUBSEQUENTLY_THE_43S_COMPLEX	2.14624e-66	1.50332e-63
REACTOME_ACTIVATION_OF_THE_MRNA_UPON_BINDING_OF_THE_CAP_BINDING_COMPLEX_AND_EIFS_AND_SUBSEQUENT_BINDING_TO_43S	5.38074e-65	3.39202e-62
REACTOME_SRP_DEPENDENT_COTRANSLATIONAL_PROTEIN_TARGETING_TO_MEMBRANE	5.93257e-64	3.3999e-61
KEGG_RIBOSOME	1.22362e-62	6.4281e-60
REACTOME_INFLUENZA_LIFE_CYCLE	9.42428e-59	4.57005e-56
MIPS_40S_RIBOSOMAL_SUBUNIT_CYTOPLASMIC	2.59422e-57	1.16814e-54
STRUCTURAL_CONSTITUENT_OF_RIBOSOME	1.79436e-54	7.5411e-52
MIPS_NOP56P_ASSOCIATED_PRE_RRNA_COMPLEX	6.83234e-47	2.69194e-44
BILANGES_SERUM_AND_RAPAMYCIN_SENSITIVE_GENES	2.30123e-36	8.5335e-34
REACTOME_CDK_MEDIATED_PHOSPHORYLATION_AND_REMOVAL_OF_CDC6	3.38491e-32	1.18547e-29
REACTOME_METABOLISM_OF_PROTEINS	7.08767e-32	2.35161e-29
REACTOME_DESTABILIZATION_OF_MRNA_BY_AUF1_HNRNP_D0	1.78978e-31	5.6414e-29
MIPS_PA700_20S_PA28_COMPLEX	2.55127e-31	7.65868e-29
REACTOME_SCF_BETA_TRCP_MEDIATED_DEGRADATION_OF_EMI1	5.2188e-31	1.49542e-28
REACTOME_VIF_MEDIATED_DEGRADATION_OF_APOBEC3G	1.86224e-30	5.10416e-28
REACTOME_AUTODEGRADATION_OF_THE_E3_UBIQUITIN_LIGASE_COP1	3.72008e-29	9.77141e-27
KEGG_PROTEASOME	1.24355e-28	3.13573e-26
REACTOME_P53_INDEPENDENT_G1_S_DNA_DAMAGE_CHECKPOINT	1.33066e-28	3.22634e-26
REACTOME_P53_DEPENDENT_G1_DNA_DAMAGE_RESPONSE	2.77075e-28	6.4692e-26
REACTOME_CROSS_PRESENTATION_OF_SOLUBLE_EXOGENOUS_ANTIGENS_ENDOSOMES	1.50826e-27	3.39573e-25
HSIAO_HOUSEKEEPING_GENES	1.61945e-27	3.52036e-25
MIPS_60S_RIBOSOMAL_SUBUNIT_CYTOPLASMIC	3.00561e-27	6.31578e-25
REACTOME_ER_PHAGOSOME_PATHWAY	4.16685e-27	8.47348e-25
BIOCARTA_PROTEASOME_PATHWAY	5.60409e-27	1.10401e-24
REACTOME_ANTIGEN_PROCESSING_CROSS_PRESENTATION	1.52081e-26	2.9052e-24
REACTOME_CDT1_ASSOCIATION_WITH_THE_CDC6_ORC_ORIGIN_COMPLEX	2.39289e-26	4.4367e-24
REACTOME_SCFSKP2_MEDIATED_DEGRADATION_OF_P27_P21	3.81329e-26	6.86828e-24
REACTOME_ORC1_REMOVAL_FROM_CHROMATIN	4.15689e-26	7.27918e-24
REACTOME_ASSEMBLY_OF_THE_PRE_REPLICATIVE_COMPLEX	5.12462e-26	8.73125e-24
MIPS_26S_PROTEASOME	1.34109e-25	2.22479e-23
STRUCTURAL_MOLECULE_ACTIVITY	2.84693e-25	4.60181e-23
REACTOME_REGULATION_OF_ORNITHINE_DECARBOXYLASE_ODC	5.30933e-25	8.3675e-23
REACTOME_REGULATION_OF_APOPTOSIS	9.19853e-24	1.41433e-21
CHNG_MULTIPLE_MYELOMA_HYPERPLOID_UP	1.3495e-23	2.02554e-21
REACTOME_M_G1_TRANSITION	1.48662e-23	2.17946e-21
REACTOME_SIGNALING_BY_WNT	5.21493e-23	7.47158e-21
MIPS_20S_PROTEASOME	3.49976e-22	4.90278e-20
REACTOME_APC_C_CDH1_MEDIATED_DEGRADATION_OF_CDC20_AND_OTHER_APC_C_CDH1_TARGETED_PROTEINS_IN_LATE_MITOSIS_EARLY_G1	5.51576e-22	7.55899e-20
REACTOME_REGULATION_OF_MRNA_STABILITY_BY_PROTEINS_THAT_BIND_AU_RICH_ELEMENTS	1.39882e-21	1.85957e-19
REACTOME_SYNTHESIS_OF_DNA	1.41591e-21	1.85957e-19
REACTOME_ACTIVATION_OF_NF_KAPPAB_IN_B_CELLS	2.78025e-21	3.57688e-19
REACTOME_AUTODEGRADATION_OF_CDH1_BY_CDH1_APC_C	1.39873e-20	1.76352e-18
MIPS_PA28_20S_PROTEASOME	2.05794e-20	2.54378e-18
RNA_BINDING	2.95384e-20	3.58096e-18
REACTOME_CYCLIN_E_ASSOCIATED_EVENTS_DURING_G1_S_TRANSITION_	3.09636e-20	3.68292e-18
YAMASHITA_LIVER_CANCER_WITH_EPCAM_UP	3.70859e-20	4.32944e-18
REACTOME_REGULATION_OF_MITOTIC_CELL_CYCLE	8.85157e-20	1.01455e-17
REACTOME_APC_C_CDC20_MEDIATED_DEGRADATION_OF_MITOTIC_PROTEINS	7.81226e-19	8.79437e-17
REACTOME_G1_S_TRANSITION	4.75458e-18	5.25839e-16
REACTOME_MITOTIC_M_M_G1_PHASES	3.81818e-17	4.14996e-15
REACTOME_S_PHASE	1.0816e-16	1.15567e-14
REACTOME_COPI_MEDIATED_TRANSPORT	1.33583e-16	1.40351e-14
REACTOME_HOST_INTERACTIONS_OF_HIV_FACTORS	1.09054e-15	1.12702e-13
MIPS_SPLICEOSOME	1.50228e-15	1.52748e-13
REACTOME_DNA_REPLICATION	3.90304e-15	3.90552e-13
MIPS_C_COMPLEX_SPLICEOSOME	1.02445e-14	1.00908e-12
REACTOME_DOWNSTREAM_SIGNALING_EVENTS_OF_B_CELL_RECEPTOR_BCR	1.33648e-14	1.29618e-12
MIPS_TRBP_CONTAINING_COMPLEX_1	1.78553e-14	1.70545e-12
REACTOME_MITOTIC_G1_G1_S_PHASES	7.28966e-14	6.85881e-12
REACTOME_CELL_CYCLE_CHECKPOINTS	1.39259e-13	1.29101e-11
MIPS_PA700_COMPLEX	2.06689e-13	1.88836e-11
MIPS_EIF3_COMPLEX	2.20691e-13	1.98748e-11
TRANSLATION	2.90981e-13	2.58358e-11
PECE_MAMMARY_STEM_CELL_DN	8.73477e-13	7.64778e-11
REACTOME_CLASS_I_MHC_MEDIATED_ANTIGEN_PROCESSING_PRESENTATION	1.76002e-11	1.51989e-09
MARTENS_TRETINOIN_RESPONSE_DN	1.84734e-11	1.57373e-09
HOLLEMAN_VINCRISTINE_RESISTANCE_ALL_DN	2.49042e-11	2.09328e-09
KIM_ALL_DISORDERS_OLIGODENDROCYTE_NUMBER_CORR_UP	3.15953e-11	2.62074e-09
BILANGES_RAPAMYCIN_SENSITIVE_VIA_TSC1_AND_TSC2	3.99298e-11	3.26906e-09
REACTOME_HIV_INFECTION	2.14497e-10	1.73357e-08
PELLICCIOTTA_HDAC_IN_ANTIGEN_PRESENTATION_UP	2.87435e-10	2.29366e-08
SPLICEOSOME	3.21884e-10	2.53644e-08
RNA_PROCESSING	3.54767e-10	2.76105e-08
REACTOME_ANTIGEN_PROCESSING_UBIQUITINATION_PROTEASOME_DEGRADATION	4.21613e-10	3.24128e-08
OSMAN_BLADDER_CANCER_DN	4.30397e-10	3.26894e-08
WANG_TUMOR_INVASIVENESS_UP	5.8672e-10	4.40319e-08
PROTEASOME_COMPLEX	9.07848e-10	6.73303e-08
NUTT_GBM_VS_AO_GLIOMA_DN	1.09076e-09	7.99552e-08
BILANGES_SERUM_RESPONSE_TRANSLATION	1.4086e-09	1.02067e-07
VESICLE_COAT	1.72562e-09	1.23617e-07
REACTOME_SIGNALING_BY_THE_B_CELL_RECEPTOR_BCR	1.83413e-09	1.29717e-07
MATTIOLI_MGUS_VS_PCL	1.85193e-09	1.29717e-07
KEGG_SPLICEOSOME	2.02534e-09	1.40305e-07
GRADE_COLON_CANCER_UP	2.51218e-09	1.72139e-07
MEMBRANE_COAT	2.77028e-09	1.8383e-07
COATED_MEMBRANE	2.77028e-09	1.8383e-07
COATED_VESICLE_MEMBRANE	2.77028e-09	1.8383e-07
EUKARYOTIC_TRANSLATION_INITIATION_FACTOR_3_COMPLEX	2.84263e-09	1.86666e-07
KIM_BIPOLAR_DISORDER_OLIGODENDROCYTE_DENSITY_CORR_UP	4.54066e-09	2.95096e-07
PELLICCIOTTA_HDAC_IN_ANTIGEN_PRESENTATION_DN	4.68261e-09	3.01216e-07
FU_INTERACT_WITH_ALKBH8	6.76407e-09	4.30714e-07
ENK_UV_RESPONSE_KERATINOCYTE_UP	7.20383e-09	4.54129e-07
RNA_SPLICING	3.56011e-08	2.22207e-06
CELLULAR_BIOSYNTHETIC_PROCESS	3.95964e-08	2.44721e-06
TIEN_INTESTINE_PROBIOTICS_6HR_UP	4.37986e-08	2.68065e-06
WELCSH_BRCA1_TARGETS_DN	7.57669e-08	4.59264e-06
REACTOME_PROCESSING_OF_CAPPED_INTRON_CONTAINING_PRE_MRNA	8.0918e-08	4.85816e-06
LOPEZ_MBD_TARGETS	1.55442e-07	9.24438e-06
JISON_SICKLE_CELL_DISEASE_DN	2.00424e-07	1.18081e-05
MACROMOLECULE_BIOSYNTHETIC_PROCESS	2.02539e-07	1.18223e-05
REACTOME_APOPTOSIS	2.11876e-07	1.22538e-05
REACTOME_CELL_CYCLE	2.50667e-07	1.43655e-05
TARTE_PLASMA_CELL_VS_PLASMABLAST_UP	2.89496e-07	1.64413e-05
REACTOME_CELL_CYCLE_MITOTIC	3.04215e-07	1.71229e-05
REACTOME_MRNA_PROCESSING	3.10531e-07	1.73238e-05
LUI_THYROID_CANCER_CLUSTER_3	3.45063e-07	1.90814e-05
REACTOME_FORMATION_OF_TUBULIN_FOLDING_INTERMEDIATES_BY_CCT_TRIC	3.52699e-07	1.93341e-05
LUI_TARGETS_OF_PAX8_PPARG_FUSION	4.14321e-07	2.25162e-05
WONG_EMBRYONIC_STEM_CELL_CORE	4.69444e-07	2.52938e-05
TRANSLATION_INITIATION_FACTOR_ACTIVITY	5.00744e-07	2.67516e-05
WHITESIDE_CISPLATIN_RESISTANCE_DN	5.80773e-07	3.07663e-05
NUCLEAR_PART	9.93116e-07	5.21717e-05
CAIRO_HEPATOBLASTOMA_CLASSES_UP	1.31223e-06	6.83659e-05
GOLGI_ASSOCIATED_VESICLE	1.34273e-06	6.93816e-05
TRANSLATIONAL_INITIATION	1.61538e-06	8.27917e-05
INTRA_GOLGI_VESICLE_MEDIATED_TRANSPORT	1.89352e-06	9.62642e-05
RIBONUCLEOPROTEIN_COMPLEX	2.25287e-06	0.000113617
LI_DCP2_BOUND_MRNA	2.43302e-06	0.000121728
MIPS_17S_U2_SNRNP	2.55939e-06	0.000127043
POMEROY_MEDULLOBLASTOMA_DESMOPLASIC_VS_CLASSIC_DN	2.77435e-06	0.000136637
PENG_LEUCINE_DEPRIVATION_DN	2.81182e-06	0.000137409
PROTEIN_RNA_COMPLEX_ASSEMBLY	2.99271e-06	0.000145123
PUJANA_BRCA1_PCC_NETWORK	3.03994e-06	0.000146289
RIBONUCLEOPROTEIN_COMPLEX_BIOGENESIS_AND_ASSEMBLY	3.24873e-06	0.000155151
REACTOME_MRNA_SPLICING	3.46164e-06	0.000164077
MURAKAMI_UV_RESPONSE_1HR_UP	3.80074e-06	0.000178805
LENAOUR_DENDRITIC_CELL_MATURATION_DN	3.85286e-06	0.000179914
PENG_RAPAMYCIN_RESPONSE_DN	4.4121e-06	0.000204514
WONG_PROTEASOME_GENE_MODULE	5.40819e-06	0.000248856
LEE_BMP2_TARGETS_DN	5.52251e-06	0.000252275
COATED_VESICLE	6.1022e-06	0.00027675
NUCLEUS	6.19724e-06	0.000279053
BIOSYNTHETIC_PROCESS	6.88077e-06	0.000307634
KOBAYASHI_EGFR_SIGNALING_24HR_DN	7.28544e-06	0.000323433
FLOTHO_PEDIATRIC_ALL_THERAPY_RESPONSE_UP	7.62971e-06	0.000336348
LUI_THYROID_CANCER_PAX8_PPARG_DN	7.71548e-06	0.000337766
BHAT_ESR1_TARGETS_VIA_AKT1_UP	8.59103e-06	0.000371734
REACTOME_ASSOCIATION_OF_TRIC_CCT_WITH_TARGET_PROTEINS_DURING_BIOSYNTHESIS	8.60932e-06	0.000371734
DAZARD_UV_RESPONSE_CLUSTER_G5	9.20453e-06	0.00039473
LEE_LIVER_CANCER_SURVIVAL_DN	1.15283e-05	0.000491043
GRADE_COLON_AND_RECTAL_CANCER_UP	1.22505e-05	0.000518305
ACTIN_CYTOSKELETON_ORGANIZATION_AND_BIOGENESIS	1.34278e-05	0.000564324
LEE_AGING_CEREBELLUM_UP	1.49223e-05	0.000622982
MACROMOLECULAR_COMPLEX	1.60091e-05	0.000663958
PENG_GLUTAMINE_DEPRIVATION_DN	1.69715e-05	0.000699272
REACTOME_METABOLISM_OF_AMINO_ACIDS_AND_DERIVATIVES	1.9102e-05	0.000781942
ACTIN_FILAMENT_BASED_PROCESS	2.56559e-05	0.00104345
PID_PLK1_PATHWAY	2.62039e-05	0.00105891
HILLION_HMGA1B_TARGETS	2.77574e-05	0.00111454
FEVR_CTNNB1_TARGETS_DN	2.79736e-05	0.00111611
MARTENS_TRETINOIN_RESPONSE_UP	2.9026e-05	0.00115082
DUTERTRE_ESTRADIOL_RESPONSE_6HR_UP	3.04571e-05	0.00120001
HOSHIDA_LIVER_CANCER_SUBCLASS_S1	3.20895e-05	0.00125647
REACTOME_ADAPTIVE_IMMUNE_SYSTEM	3.95196e-05	0.00153785
GINESTIER_BREAST_CANCER_ZNF217_AMPLIFIED_DN	4.23744e-05	0.00163846
MENSSEN_MYC_TARGETS	4.2625e-05	0.00163846
CYTOPLASMIC_VESICLE_PART	4.97428e-05	0.00188903
CYTOPLASMIC_VESICLE_MEMBRANE	4.97428e-05	0.00188903
REACTOME_PROTEIN_FOLDING	5.47859e-05	0.00206809
OLIGOSACCHARYL_TRANSFERASE_COMPLEX	6.27599e-05	0.00235499
SMALL_NUCLEAR_RIBONUCLEOPROTEIN_COMPLEX	6.69599e-05	0.00249772
TRANSLATION_FACTOR_ACTIVITY_NUCLEIC_ACID_BINDING	7.208e-05	0.00267289
BENPORATH_MYC_TARGETS_WITH_EBOX	7.30915e-05	0.00269456
PUJANA_CHEK2_PCC_NETWORK	7.35561e-05	0.00269592
ICHIBA_GRAFT_VERSUS_HOST_DISEASE_35D_UP	7.61542e-05	0.00277501
CHAUHAN_RESPONSE_TO_METHOXYESTRADIOL_DN	9.22093e-05	0.00331276
HILLION_HMGA1_TARGETS	9.23927e-05	0.00331276
RASHI_NFKB1_TARGETS	9.24882e-05	0.00331276
BYSTROEM_CORRELATED_WITH_IL5_UP	9.38033e-05	0.00334088
NGO_MALIGNANT_GLIOMA_1P_LOH	9.81857e-05	0.00347732
LEE_LIVER_CANCER_MYC_UP	0.000101311	0.00355223
LIU_BREAST_CANCER	0.000101428	0.00355223
WANG_RESPONSE_TO_GSK3_INHIBITOR_SB216763_DN	0.000106132	0.00369645
BENPORATH_MYC_MAX_TARGETS	0.000106889	0.00370234
KIM_ALL_DISORDERS_DURATION_CORR_DN	0.000109763	0.00378113
REACTOME_PREFOLDIN_MEDIATED_TRANSFER_OF_SUBSTRATE_TO_CCT_TRIC	0.000120071	0.00411374
SANSOM_APC_TARGETS_REQUIRE_MYC	0.000142353	0.00485078
VESICLE_MEMBRANE	0.000147167	0.00498785
TRANSLATION_REGULATOR_ACTIVITY	0.000148798	0.00501616
XU_CREBBP_TARGETS_UP	0.000150907	0.00506021
WU_HBX_TARGETS_1_DN	0.000155866	0.00519883
MIKKELSEN_MEF_HCP_WITH_H3K27ME3	0.000165501	0.00549115
PURBEY_TARGETS_OF_CTBP1_AND_SATB1_UP	0.000169873	0.00558859
LI_WILMS_TUMOR_VS_FETAL_KIDNEY_1_DN	0.000170211	0.00558859
BIOCARTA_EIF_PATHWAY	0.000185889	0.00607174
HASLINGER_B_CLL_WITH_13Q14_DELETION	0.000187499	0.00609275
ORGANELLE_PART	0.000195777	0.00632912
BIOCARTA_IGF1MTOR_PATHWAY	0.000196806	0.00632991
INTRACELLULAR_ORGANELLE_PART	0.000206497	0.00660791
DIAZ_CHRONIC_MEYLOGENOUS_LEUKEMIA_DN	0.000209619	0.00667393
DANG_MYC_TARGETS_UP	0.000218623	0.0069215
NUCLEOLUS	0.000219591	0.0069215
BAE_BRCA1_TARGETS_DN	0.000227386	0.00713155
MIPS_TNF_ALPHA_NF_KAPPA_B_SIGNALING_COMPLEX_6	0.000229673	0.00716762
HOLLEMAN_VINCRISTINE_RESISTANCE_B_ALL_DN	0.000239897	0.0073886
NING_CHRONIC_OBSTRUCTIVE_PULMONARY_DISEASE_UP	0.000239948	0.0073886
DAZARD_RESPONSE_TO_UV_NHEK_UP	0.00024027	0.0073886
SENGUPTA_EBNA1_ANTICORRELATED	0.000244729	0.00748919
GENTILE_UV_HIGH_DOSE_UP	0.000262452	0.00799275
DAIRKEE_TERT_TARGETS_UP	0.000269366	0.00813545
TRANSCRIPTION_COREPRESSOR_ACTIVITY	0.000269719	0.00813545
HOLLEMAN_ASPARAGINASE_RESISTANCE_B_ALL_UP	0.000272962	0.00819407
FLECHNER_PBL_KIDNEY_TRANSPLANT_OK_VS_DONOR_UP	0.000277713	0.00829718
REACTOME_MEMBRANE_TRAFFICKING	0.000282574	0.00840258
PID_ARF6_TRAFFICKINGPATHWAY	0.000296502	0.00876991
MARSHALL_VIRAL_INFECTION_RESPONSE_UP	0.000297709	0.00876991
NIKOLSKY_BREAST_CANCER_10Q22_AMPLICON	0.000319669	0.00937298
MIPS_INTEGRATOR_COMPLEX	0.000331522	0.00959772
HASLINGER_B_CLL_WITH_11Q23_DELETION	0.000331571	0.00959772
MODY_HIPPOCAMPUS_PRENATAL	0.000331901	0.00959772
BUSA_SAM68_TARGETS_DN	0.000339216	0.00976446
LI_AMPLIFIED_IN_LUNG_CANCER	0.000346419	0.00991541
GARCIA_TARGETS_OF_FLI1_AND_DAX1_DN	0.000347606	0.00991541
TARTE_PLASMA_CELL_VS_PLASMABLAST_DN	0.000362918	0.0103056
BHAT_ESR1_TARGETS_NOT_VIA_AKT1_UP	0.000364703	0.0103098
TAKAO_RESPONSE_TO_UVB_RADIATION_UP	0.000370452	0.0104256
TONG_INTERACT_WITH_PTTG1	0.000401428	0.0111983
VERRECCHIA_RESPONSE_TO_TGFB1_C1	0.000401463	0.0111983
TISSUE_DEVELOPMENT	0.000403413	0.0112032
BLALOCK_ALZHEIMERS_DISEASE_UP	0.000406373	0.0112358
REACTOME_RNA_POL_III_TRANSCRIPTION_INITIATION_FROM_TYPE_2_PROMOTER	0.000423388	0.0116229
FRASOR_RESPONSE_TO_SERM_OR_FULVESTRANT_DN	0.000424057	0.0116229
CYTOSKELETON_ORGANIZATION_AND_BIOGENESIS	0.000443341	0.0120658
DUTERTRE_ESTRADIOL_RESPONSE_24HR_UP	0.000444045	0.0120658
DEURIG_T_CELL_PROLYMPHOCYTIC_LEUKEMIA_UP	0.000466253	0.0126148
HUTTMANN_B_CLL_POOR_SURVIVAL_UP	0.000500141	0.0134739
MIKKELSEN_MCV6_HCP_WITH_H3K27ME3	0.000505075	0.0135489
ZHOU_TNF_SIGNALING_30MIN	0.000516591	0.0137991
MEISSNER_NPC_ICP_WITH_H3_UNMETHYLATED	0.000524227	0.013944
MANALO_HYPOXIA_DN	0.000534978	0.0141702
ACTIN_FILAMENT_ORGANIZATION	0.000541162	0.014274
REACTOME_DOWNREGULATION_OF_ERBB2_ERBB3_SIGNALING	0.000554622	0.0145681
GLIOGENESIS	0.000564716	0.0147717
HU_GENOTOXIC_DAMAGE_24HR	0.000595594	0.015515
CELLULAR_PROTEIN_METABOLIC_PROCESS	0.000601962	0.0156163
RAY_TARGETS_OF_P210_BCR_ABL_FUSION_DN	0.000645258	0.0166405
SANA_RESPONSE_TO_IFNG_DN	0.000647342	0.0166405
CAFFAREL_RESPONSE_TO_THC_24HR_3_UP	0.000649361	0.0166405
CELLULAR_MACROMOLECULE_METABOLIC_PROCESS	0.000665216	0.0169778
MIPS_INTEGRATOR_RNAPII_COMPLEX	0.000727455	0.0184914
BIOCARTA_EIF4_PATHWAY	0.000730692	0.0184991
REGULATION_OF_CELL_SHAPE	0.000742622	0.0186666
GAVIN_IL2_RESPONSIVE_FOXP3_TARGETS_UP	0.000743231	0.0186666
MORI_SMALL_PRE_BII_LYMPHOCYTE_DN	0.000763453	0.0190984
RESPONSE_TO_TEMPERATURE_STIMULUS	0.000777218	0.0193659
REACTOME_FANCONI_ANEMIA_PATHWAY	0.000811635	0.0201439
REGULATION_OF_GTPASE_ACTIVITY	0.000816745	0.0201912
KYNG_RESPONSE_TO_H2O2	0.000828071	0.0203913
REACTOME_IMMUNE_SYSTEM	0.00085523	0.0209781
NEURON_PROJECTION	0.000877134	0.021274
REACTOME_TRANSPORT_OF_MATURE_TRANSCRIPT_TO_CYTOPLASM	0.000878052	0.021274
HOEGERKORP_CD44_TARGETS_TEMPORAL_UP	0.000879511	0.021274
HESS_TARGETS_OF_HOXA9_AND_MEIS1_UP	0.000880794	0.021274
POMEROY_MEDULLOBLASTOMA_PROGNOSIS_DN	0.000900408	0.0216648
SWEET_KRAS_ONCOGENIC_SIGNATURE	0.000919879	0.0220491
RNA_SPLICING_FACTOR_ACTIVITYTRANSESTERIFICATION_MECHANISM	0.000956051	0.0228293
CAFFAREL_RESPONSE_TO_THC_8HR_3_DN	0.000967592	0.0228701
NUCLEAR_LUMEN	0.000972518	0.0228701
AXON	0.000974713	0.0228701
MUELLER_PLURINET	0.00097497	0.0228701
REGULATION_OF_ACTION_POTENTIAL	0.000975897	0.0228701
REACTOME_REGULATION_OF_HYPOXIA_INDUCIBLE_FACTOR_HIF_BY_OXYGEN	0.000982448	0.0229383
ABRAMSON_INTERACT_WITH_AIRE	0.000990565	0.0230425
WILENSKY_RESPONSE_TO_DARAPLADIB	0.0010581	0.024523
CASORELLI_APL_SECONDARY_VS_DE_NOVO_DN	0.00108162	0.0249764
PROTEIN_METABOLIC_PROCESS	0.0010878	0.0249829
CARBOXY_LYASE_ACTIVITY	0.00108983	0.0249829
PID_ARF_3PATHWAY	0.00112555	0.0257083
REACTOME_RNA_POL_III_CHAIN_ELONGATION	0.00113632	0.0258604
DANG_BOUND_BY_MYC	0.00116834	0.0264935
RIZKI_TUMOR_INVASIVENESS_2D_DN	0.00117767	0.0266095
TIEN_INTESTINE_PROBIOTICS_24HR_DN	0.00119489	0.026758
ZHOU_CELL_CYCLE_GENES_IN_IR_RESPONSE_24HR	0.00119901	0.026758
TRANSCRIPTION_REPRESSOR_ACTIVITY	0.00119924	0.026758
WIERENGA_PML_INTERACTOME	0.00120123	0.026758
PID_HIF1_TFPATHWAY	0.00122793	0.0272566
REACTOME_TRANSPORT_OF_RIBONUCLEOPROTEINS_INTO_THE_HOST_NUCLEUS	0.00123703	0.0273621
TRANSCRIPTION_COFACTOR_ACTIVITY	0.00125536	0.0276707
XU_RESPONSE_TO_TRETINOIN_AND_NSC682994_DN	0.00127668	0.0280424
MEISSNER_ES_ICP_WITH_H3K4ME3_AND_H3K27ME3	0.00129609	0.0283669
TIEN_INTESTINE_PROBIOTICS_2HR_UP	0.00130045	0.0283669
PID_ATR_PATHWAY	0.00133933	0.0291142
MIPS_HCF_1_COMPLEX	0.00134446	0.0291253
ZHONG_SECRETOME_OF_LUNG_CANCER_AND_FIBROBLAST	0.00135627	0.0292806
PARK_TRETINOIN_RESPONSE	0.00136645	0.0293751
BIOCARTA_MCM_PATHWAY	0.00136997	0.0293751
WINTER_HYPOXIA_METAGENE	0.00137987	0.0294871
ZHANG_TLX_TARGETS_60HR_DN	0.00139151	0.0295397
REACTOME_MEMBRANE_BINDING_AND_TARGETTING_OF_GAG_PROTEINS	0.00139195	0.0295397
GU_PDEF_TARGETS_UP	0.00139639	0.0295397
PUJANA_BREAST_CANCER_WITH_BRCA1_MUTATED_UP	0.0014027	0.0295739
NADLER_OBESITY_UP	0.00142203	0.0298817
GOERING_BLOOD_HDL_CHOLESTEROL_QTL_CIS	0.00143048	0.0299593
PID_SMAD2_3PATHWAY	0.00143738	0.0300041
ALONSO_METASTASIS_EMT_DN	0.00145492	0.0302701
GOLGI_APPARATUS_PART	0.00149278	0.0309555
TOOKER_GEMCITABINE_RESISTANCE_UP	0.00150892	0.0311876
KONG_E2F3_TARGETS	0.0015591	0.0320924
BIOCARTA_VEGF_PATHWAY	0.00156287	0.0320924
IRITANI_MAD1_TARGETS_DN	0.00169836	0.0347611
ZHOU_CELL_CYCLE_GENES_IN_IR_RESPONSE_6HR	0.00173212	0.0352963
NUCLEAR_PORE	0.0017357	0.0352963
KEGG_SELENOAMINO_ACID_METABOLISM	0.00177381	0.0359553
NIKOLSKY_BREAST_CANCER_21Q22_AMPLICON	0.00178576	0.0360317
BENPORATH_ES_1	0.00178901	0.0360317
FONTAINE_THYROID_TUMOR_UNCERTAIN_MALIGNANCY_UP	0.00180114	0.0361605
REACTOME_NEP_NS2_INTERACTS_WITH_THE_CELLULAR_EXPORT_MACHINERY	0.00181101	0.0362432
FUJII_YBX1_TARGETS_DN	0.00182484	0.0364045
NEGATIVE_REGULATION_OF_RESPONSE_TO_STIMULUS	0.00185247	0.036725
MIPS_TNF_ALPHA_NF_KAPPA_B_SIGNALING_COMPLEX_3	0.00185256	0.036725
MOREAUX_B_LYMPHOCYTE_MATURATION_BY_TACI_DN	0.00188132	0.0371781
ZAMORA_NOS2_TARGETS_DN	0.00189584	0.037348
REGULATION_OF_CELL_MORPHOGENESIS	0.00190691	0.0374492
MEMBRANE_BOUND_VESICLE	0.00191682	0.0375268
GRADE_METASTASIS_DN	0.00193481	0.0377618
CYTOPLASMIC_VESICLE	0.00197044	0.0383384
CHENG_RESPONSE_TO_NICKEL_ACETATE	0.00204428	0.0396337
BURTON_ADIPOGENESIS_PEAK_AT_24HR	0.00204959	0.0396337
ZHONG_SECRETOME_OF_LUNG_CANCER_AND_MACROPHAGE	0.00209719	0.0404303
MEISSNER_BRAIN_HCP_WITH_H3K27ME3	0.00210534	0.0404637
ST_WNT_BETA_CATENIN_PATHWAY	0.00213076	0.0408278
GRAHAM_NORMAL_QUIESCENT_VS_NORMAL_DIVIDING_DN	0.00218845	0.0417665
HOLLEMAN_PREDNISOLONE_RESISTANCE_ALL_DN	0.00219301	0.0417665
CAFFAREL_RESPONSE_TO_THC_8HR_5_UP	0.00221179	0.0419974
PHOSPHOTRANSFERASE_ACTIVITY_PHOSPHATE_GROUP_AS_ACCEPTOR	0.00222011	0.0420288
MORI_MATURE_B_LYMPHOCYTE_UP	0.00224646	0.0424002
ESTABLISHMENT_OF_PROTEIN_LOCALIZATION	0.00226766	0.0426726
MRNA_PROCESSING_GO_0006397	0.00228712	0.0428677
ASTIER_INTEGRIN_SIGNALING	0.00229252	0.0428677
BIOCARTA_CTL_PATHWAY	0.00230343	0.0428677
GRAESSMANN_APOPTOSIS_BY_SERUM_DEPRIVATION_DN	0.00230948	0.0428677
REACTOME_NRIF_SIGNALS_CELL_DEATH_FROM_THE_NUCLEUS	0.00231203	0.0428677
SENESE_HDAC2_TARGETS_DN	0.00233864	0.043234
VESICLE	0.00235696	0.0434018
GRUETZMANN_PANCREATIC_CANCER_DN	0.00237117	0.0434018
CDC42_PROTEIN_SIGNAL_TRANSDUCTION	0.00237417	0.0434018
NIKOLSKY_BREAST_CANCER_19P13_AMPLICON	0.00237526	0.0434018
PROTEIN_TRANSPORT	0.00239022	0.043549
CYTOPLASMIC_MEMBRANE_BOUND_VESICLE	0.00241689	0.043908
BILBAN_B_CLL_LPL_DN	0.00242708	0.0439665
ZHANG_RESPONSE_TO_CANTHARIDIN_DN	0.0024872	0.0449263
REACTOME_DEADENYLATION_OF_MRNA	0.00251296	0.045262
HOLLEMAN_ASPARAGINASE_RESISTANCE_ALL_UP	0.00254279	0.0456688
LEE_AGING_NEOCORTEX_UP	0.00255638	0.0457824
VERRECCHIA_EARLY_RESPONSE_TO_TGFB1	0.00261695	0.0467345
KEGG_MTOR_SIGNALING_PATHWAY	0.00266841	0.0475188
RRNA_METABOLIC_PROCESS	0.00268427	0.0476666
REACTOME_TRANSPORT_OF_MATURE_MRNA_DERIVED_FROM_AN_INTRONLESS_TRANSCRIPT	0.00272718	0.0481802
INTRACELLULAR_PROTEIN_TRANSPORT	0.00272848	0.0481802
ST_G_ALPHA_S_PATHWAY	0.00279236	0.0491705
ACEVEDO_NORMAL_TISSUE_ADJACENT_TO_LIVER_TUMOR_DN	0.00282848	0.0496678
RAGHAVACHARI_PLATELET_SPECIFIC_GENES	0.00285001	0.0499068
